# Supplementary material for: ﻿Monograph of Doselia (Solanaceae), a new hemiepiphytic genus endemic to the northern Andes
Source: PhytoKeys. 2022 Jul 26;202:73–96. doi: 10.3897/phytokeys.202.82101 (PMC9849014; doi:10.3897/phytokeys.202.82101)
Supplement: XML Treatment for Doselia [file phytokeys.202.82101-treatment1.xml]

<!DOCTYPE tp:taxon-treatment
  PUBLIC "-//TaxonX//DTD Taxonomic Treatment Publishing DTD v0 20100105//EN" "tax-treatment-NSO.dtd">
<tp:taxon-treatment xmlns:tp="http://www.plazi.org/taxpub"><tp:treatment-meta><kwd-group><label>Taxon classification</label><kwd>
              <named-content content-type="kingdom">Plantae</named-content>
            </kwd><kwd>
              <named-content content-type="order">Solanales</named-content>
            </kwd><kwd>
              <named-content content-type="family">Solanaceae</named-content>
            </kwd></kwd-group><mixed-citation publication-type="journal"><person-group><name><surname>Orejuela</surname><given-names>Andrés</given-names></name><name><surname>Villanueva</surname><given-names>Boris</given-names></name><name><surname>Orozco</surname><given-names>Clara Inés</given-names></name><name><surname>Knapp</surname><given-names>Sandra</given-names></name><name><surname>Särkinen</surname><given-names>Tiina</given-names></name></person-group><article-title>﻿Monograph of <italic><tp:taxon-name><tp:taxon-name-part taxon-name-part-type="genus" reg="Doselia">Doselia</tp:taxon-name-part></tp:taxon-name></italic> (<tp:taxon-name><tp:taxon-name-part taxon-name-part-type="family">Solanaceae</tp:taxon-name-part></tp:taxon-name>), a new hemiepiphytic genus endemic to the northern Andes</article-title><source>PhytoKeys</source><day>26</day><month>07</month><year>2022</year><volume>202</volume><fpage>73</fpage><lpage>96</lpage><pub-id pub-id-type="doi">10.3897/phytokeys.202.82101</pub-id></mixed-citation></tp:treatment-meta><tp:nomenclature><label>﻿</label><tp:taxon-name>
            <object-id xmlns:xlink="http://www.w3.org/1999/xlink" content-type="arpha" xlink:type="simple">B0EFD573-0D35-5F97-BA53-30525F85AC8F</object-id>
            <tp:taxon-name-part taxon-name-part-type="genus" reg="Doselia">Doselia</tp:taxon-name-part>
            <object-id xmlns:xlink="http://www.w3.org/1999/xlink" content-type="ipni" xlink:type="simple">urn:lsid:ipni.org:names:77302328-1</object-id>
          </tp:taxon-name><tp:taxon-authority>A.Orejuela &amp; Särkinen</tp:taxon-authority><tp:taxon-status xmlns:xlink="http://www.w3.org/1999/xlink" xlink:type="simple">gen. nov.</tp:taxon-status><xref ref-type="fig" rid="F1">Fig. 1</xref></tp:nomenclature><tp:treatment-sec sec-type="diagnosis" id="SECID0EZQAE"><title>Diagnosis.</title><p>Like <italic><tp:taxon-name><tp:taxon-name-part taxon-name-part-type="genus" reg="Solandra">Solandra</tp:taxon-name-part></tp:taxon-name></italic> Sw. and <italic><tp:taxon-name><tp:taxon-name-part taxon-name-part-type="genus" reg="Schultesianthus">Schultesianthus</tp:taxon-name-part></tp:taxon-name></italic> Hunz., but differing from both in having membranous leaves (vs. chartaceous or coriaceous), lacking glandular trichomes, having pendulous inflorescences with long slender peduncles (vs. solitary flowers or short erect inflorescences with thick woody peduncles), distally winged pedicels, and actinomorphic corollas (vs. weakly zygomorphic); differing from <italic><tp:taxon-name><tp:taxon-name-part taxon-name-part-type="genus" reg="Solandra">Solandra</tp:taxon-name-part></tp:taxon-name></italic> in its smaller corollas (8.5–15 cm vs. 15–40 cm long), flowers borne in groups (vs. solitary), straight filaments and styles (vs. strongly curved and declinate), and 2-locular ovaries (vs. 4-locular); differing from <italic><tp:taxon-name><tp:taxon-name-part taxon-name-part-type="genus" reg="Schultesianthus">Schultesianthus</tp:taxon-name-part></tp:taxon-name></italic> Hunz. in the chartaceous fruiting calyx with visible venation (vs. a thick, shiny and coriaceous fruiting calyx with no visible venation).</p></tp:treatment-sec><tp:treatment-sec sec-type="type species" id="SECID0E2RAE"><title>Type species.</title><p><italic><tp:taxon-name><tp:taxon-name-part taxon-name-part-type="genus" reg="Doselia">Doselia</tp:taxon-name-part><tp:taxon-name-part taxon-name-part-type="species" reg="lopezii">lopezii</tp:taxon-name-part></tp:taxon-name></italic> (Hunz.) A.Orejuela &amp; Särkinen comb. nov. (basionym <italic><tp:taxon-name><tp:taxon-name-part taxon-name-part-type="genus" reg="Markea">Markea</tp:taxon-name-part><tp:taxon-name-part taxon-name-part-type="species" reg="lopezii">lopezii</tp:taxon-name-part></tp:taxon-name></italic> Hunz.)</p></tp:treatment-sec><tp:treatment-sec sec-type="description" id="SECID0EXSAE"><title>Description.</title><p>Hemiepiphytic lianas adhering to the trees by adventitious roots. Stems terete when fresh, irregularly angulate when dry, pubescent with simple, uniseriate multicellular eglandular trichomes, older stems with pale brown and papery bark, often peeling, with broad circular foliar scars left by fallen leaves. Leaves alternate on young stems or tightly clustered appearing sub-opposite in adult branches, simple, broadly elliptic to obovate, membranous, concolorous, sparsely to densely pubescent both abaxially and adaxially with simple, uniseriate eglandular trichomes like those on stem; major veins 3–6 pairs; base attenuate to obtuse, sometimes asymmetric; margins entire to undulate; apex acute, acuminate, or mucronate; petioles well-developed, conspicuously articulate, green. Inflorescences axillary to sub-axillary monochasial cymes, simple to one-branched, occasionally bracteate, usually long-pedunculate and pendulous, 1–7-flowered, pubescent with trichomes as on the stems; peduncles (1.2–) 8.5–50 cm long; bracts absent or if present foliaceous and linear, 5–6 cm long, 1–2 cm wide; pedicels 0.5–3.0 cm long, conical, 5-ribbed, distally thickened and winged in some species, articulated at the base. Flowers 5-merous, actinomorphic, perfect, aestivation valvate in the calyx and cochlear in corolla. Calyx cupuliform, green to whitish-green with purple colouration sometimes on the veins or along the margins only; lobes flat to undulate, 2.4–5.2 cm long, 1–1.5 cm wide, long-triangular to lanceolate, apically long-acuminate to acute, pubescent with simple, uniseriate eglandular, transparent to brown trichomes. Corollas 8.5–15 cm long, the inner corolla diameter from 2.5–5.0 cm, infundibuliform, hypocrateriform to tubular-campanulate, orange, purple, white, yellowish-green with purple veins, sparsely pubescent abaxially with trichomes like those on the calyx; lobes 1.6–4.2 cm long, 1.6–4.3 cm wide, triangular to oblong, spreading to reflexed during anthesis, glabrous to sparsely pubescent, the margins entire to undulate to revolute, the apices acute to obtuse. Stamens 5, equal, included within corolla tube or fully exserted beyond the mouth; filaments 1.7–6.1 cm long, adnate to the base of the corolla, white to purple-tinged, glabrous to pubescent at the point of insertion; anthers 1.4–2.7 cm long, 1.3–1.8 mm wide, elongate, basifixed, not connivent. Ovary conical, 2.9–7.5 mm long, 2.9–7 mm in diameter, light yellow to brown, 2-carpellate, 2-locular, glabrous, with a well-developed 5-lobed light green to pale yellow nectariferous disc; style 5.9–8.8 cm long, straight, glabrous to sparsely pubescent with simple uniseriate trichomes 0.3–0.5 mm long; stigma 2-lobed, ca. 1 mm long and wide, usually clavate. Fruit a conical berry, 1.5–4.4 cm long, 1.5–4.4 cm in diameter, pale to dark green, chartaceous to coriaceous when dry, 2-locular, the exocarp 2–2.8 mm thick; fruiting calyx persistent, the lobes 3–5 cm long, 1.2–2.3 cm wide, appressed and enveloping the berry loosely, fully covering the fruit. Seeds numerous, 2.2–3.6 mm long, 1–1.7 mm wide, subreniform, the testa reticulate, the testa cells rectangular and straight in the outline, the embryo slightly curved, the cotyledons accumbent, slightly longer than the embryo rest, endosperm rather scanty. Chromosome number not known.</p></tp:treatment-sec><tp:treatment-sec sec-type="etymology" id="SECID0E3SAE"><title>Etymology.</title><p>The generic name <italic><tp:taxon-name><tp:taxon-name-part taxon-name-part-type="genus" reg="Doselia">Doselia</tp:taxon-name-part></tp:taxon-name></italic> is derived from the Spanish word “dosel”, meaning canopy. It refers to the hemiepiphytic lianescent habit of all species of <italic><tp:taxon-name><tp:taxon-name-part taxon-name-part-type="genus" reg="Doselia">Doselia</tp:taxon-name-part></tp:taxon-name></italic>, with branches rising high up to the canopy to the top of tree crowns. The plants can be challenging to see because of their position on top of the tree canopy unless the plants have their showy pendulous flowers.</p></tp:treatment-sec><tp:treatment-sec sec-type="distribution" id="SECID0EQTAE"><title>Distribution</title><p><bold>(Fig. <xref ref-type="fig" rid="F2">2</xref>).</bold> Mid-elevation moist Andean forests from 500 to 2,300 m in Ecuador (Provinces of Morona Santiago, Napo, Pastaza) and Colombia (Departments of Antioquia, Boyacá, Caldas, Caquetá, Huila, Putumayo, Risaralda, Santander, Tolima, Valle del Cauca).</p></tp:treatment-sec><tp:treatment-sec sec-type="discussion" id="SECID0E4TAE"><title>Discussion.</title><p><italic><tp:taxon-name><tp:taxon-name-part taxon-name-part-type="genus" reg="Doselia">Doselia</tp:taxon-name-part></tp:taxon-name></italic> represents a morphologically distinct group of four hemiepiphytic lianas from mid-elevation moist Andean forests with very long branches extending to the forest canopy through adventitious roots. The combination of hemiepiphytic lianescent habit, membranous leaves arranged in tight clusters on adult branches, indumentum consisting of only simple eglandular trichomes, showy actinomorphic flowers arranged in elongated, pendulous, and few-flowered inflorescences, and conical fruits is unique within the tribe.</p><p>Within <tp:taxon-name><tp:taxon-name-part taxon-name-part-type="tribe">Solandreae</tp:taxon-name-part></tp:taxon-name>, the lianescent hemiepiphytic habit is also known in <italic><tp:taxon-name><tp:taxon-name-part taxon-name-part-type="genus" reg="Solandra">Solandra</tp:taxon-name-part></tp:taxon-name></italic> and <italic><tp:taxon-name><tp:taxon-name-part taxon-name-part-type="genus" reg="Schultesianthus">Schultesianthus</tp:taxon-name-part></tp:taxon-name></italic>, with the rest of the tribe mainly being epiphytic or rarely terrestrial shrubs (<italic><tp:taxon-name><tp:taxon-name-part taxon-name-part-type="genus" reg="Markea">Markea</tp:taxon-name-part><tp:taxon-name-part taxon-name-part-type="species" reg="antioquiensis">antioquiensis</tp:taxon-name-part></tp:taxon-name></italic> clade; Table <xref ref-type="table" rid="T1">1</xref>). Leaves of all <italic><tp:taxon-name><tp:taxon-name-part taxon-name-part-type="genus" reg="Doselia">Doselia</tp:taxon-name-part></tp:taxon-name></italic> species are highly clustered on branch tips in whorls of 4–6 similar to species in the <italic><tp:taxon-name><tp:taxon-name-part taxon-name-part-type="genus" reg="Markea">Markea</tp:taxon-name-part><tp:taxon-name-part taxon-name-part-type="species" reg="antioquiensis">antioquiensis</tp:taxon-name-part></tp:taxon-name></italic> clade and some species of <italic><tp:taxon-name><tp:taxon-name-part taxon-name-part-type="genus" reg="Markea">Markea</tp:taxon-name-part></tp:taxon-name></italic> (e.g., <italic><tp:taxon-name><tp:taxon-name-part taxon-name-part-type="genus" reg="Markea">M.</tp:taxon-name-part><tp:taxon-name-part taxon-name-part-type="species" reg="plowmanii">plowmanii</tp:taxon-name-part></tp:taxon-name></italic> Hunz.) and differ from all other genera and species of the tribe where leaves are more spread apart and clearly alternate (Table <xref ref-type="table" rid="T1">1</xref>). Leaves in <italic><tp:taxon-name><tp:taxon-name-part taxon-name-part-type="genus" reg="Doselia">Doselia</tp:taxon-name-part></tp:taxon-name></italic> are membranous with simple eglandular trichomes on both surfaces, a character shared with some species of the <italic><tp:taxon-name><tp:taxon-name-part taxon-name-part-type="genus" reg="Markea">Markea</tp:taxon-name-part><tp:taxon-name-part taxon-name-part-type="species" reg="antioquiensis">antioquiensis</tp:taxon-name-part></tp:taxon-name></italic> clade (e.g., <italic><tp:taxon-name><tp:taxon-name-part taxon-name-part-type="genus" reg="Markea">M.</tp:taxon-name-part><tp:taxon-name-part taxon-name-part-type="species" reg="pilosa">pilosa</tp:taxon-name-part></tp:taxon-name></italic> S.Knapp; Table <xref ref-type="table" rid="T1">1</xref>). In many other genera of <tp:taxon-name><tp:taxon-name-part taxon-name-part-type="tribe">Solandreae</tp:taxon-name-part></tp:taxon-name>, the leaves are chartaceous (e.g., <italic><tp:taxon-name><tp:taxon-name-part taxon-name-part-type="genus" reg="Hawkesiophyton">Hawkesiophyton</tp:taxon-name-part></tp:taxon-name></italic> Hunz., <italic><tp:taxon-name><tp:taxon-name-part taxon-name-part-type="genus" reg="Juanulloa">Juanulloa</tp:taxon-name-part></tp:taxon-name></italic> Ruiz &amp; Pav., <italic><tp:taxon-name><tp:taxon-name-part taxon-name-part-type="genus" reg="Merinthopodium">Merinthopodium</tp:taxon-name-part></tp:taxon-name></italic> Donn. Sm., <italic><tp:taxon-name><tp:taxon-name-part taxon-name-part-type="genus" reg="Solandra">Solandra</tp:taxon-name-part></tp:taxon-name></italic> and <italic><tp:taxon-name><tp:taxon-name-part taxon-name-part-type="genus" reg="Trianaea">Trianaea</tp:taxon-name-part></tp:taxon-name></italic> Planch. &amp; Linden) or subcoriaceous to coriaceous (e.g., <italic><tp:taxon-name><tp:taxon-name-part taxon-name-part-type="genus" reg="Schultesianthus">Schultesianthus</tp:taxon-name-part></tp:taxon-name></italic>) and often have simple glandular and/or dendritic trichomes in addition to the simple eglandular ones (Table <xref ref-type="table" rid="T1">1</xref>).</p><p>Inflorescences in <italic><tp:taxon-name><tp:taxon-name-part taxon-name-part-type="genus" reg="Doselia">Doselia</tp:taxon-name-part></tp:taxon-name></italic> are long and pendulous (up to 50 cm long), with up to three flowers of which only one or rarely two develops at a time (Table <xref ref-type="table" rid="T1">1</xref>). Such inflorescences are not typical in the tribe but are observed only in a few other species in <tp:taxon-name><tp:taxon-name-part taxon-name-part-type="tribe">Solandreae</tp:taxon-name-part></tp:taxon-name>, including <italic><tp:taxon-name><tp:taxon-name-part taxon-name-part-type="genus" reg="Markea">Markea</tp:taxon-name-part><tp:taxon-name-part taxon-name-part-type="species" reg="coccinea">coccinea</tp:taxon-name-part></tp:taxon-name></italic> Rich., <italic><tp:taxon-name><tp:taxon-name-part taxon-name-part-type="genus" reg="Merinthopodium">Merinthopodium</tp:taxon-name-part><tp:taxon-name-part taxon-name-part-type="species" reg="neuranthum">neuranthum</tp:taxon-name-part></tp:taxon-name></italic> (Hemsl.) Donn.Sm., <italic><tp:taxon-name><tp:taxon-name-part taxon-name-part-type="genus" reg="Merinthopodium">Merinthopodium</tp:taxon-name-part><tp:taxon-name-part taxon-name-part-type="species" reg="pendulum">pendulum</tp:taxon-name-part></tp:taxon-name></italic> (Cuatrec.) Hunz., and <italic><tp:taxon-name><tp:taxon-name-part taxon-name-part-type="genus" reg="Trianaea">Trianaea</tp:taxon-name-part><tp:taxon-name-part taxon-name-part-type="species" reg="nobilis">nobilis</tp:taxon-name-part></tp:taxon-name></italic> Planch. &amp; Linden. Pedicels in some <italic><tp:taxon-name><tp:taxon-name-part taxon-name-part-type="genus" reg="Doselia">Doselia</tp:taxon-name-part></tp:taxon-name></italic> species are distally winged because the sutures of the calyx are winged and continue onto the pedicel. Distally winged pedicels are also known in some species of the <italic><tp:taxon-name><tp:taxon-name-part taxon-name-part-type="genus" reg="Markea">Markea</tp:taxon-name-part><tp:taxon-name-part taxon-name-part-type="species" reg="antioquiensis">antioquiensis</tp:taxon-name-part></tp:taxon-name></italic> clade (e.g., <italic><tp:taxon-name><tp:taxon-name-part taxon-name-part-type="genus" reg="Markea">Markea</tp:taxon-name-part><tp:taxon-name-part taxon-name-part-type="species" reg="antioquiensis">antioquiensis</tp:taxon-name-part></tp:taxon-name></italic> S.Knapp and <italic><tp:taxon-name><tp:taxon-name-part taxon-name-part-type="genus" reg="Markea">Markea</tp:taxon-name-part><tp:taxon-name-part taxon-name-part-type="species" reg="pilosa">pilosa</tp:taxon-name-part></tp:taxon-name></italic> S.Knapp; Table <xref ref-type="table" rid="T1">1</xref>).</p><p>Corollas in <italic><tp:taxon-name><tp:taxon-name-part taxon-name-part-type="genus" reg="Doselia">Doselia</tp:taxon-name-part></tp:taxon-name></italic> are actinomorphic and showy, similar to species of the <italic><tp:taxon-name><tp:taxon-name-part taxon-name-part-type="genus" reg="Markea">Markea</tp:taxon-name-part><tp:taxon-name-part taxon-name-part-type="species" reg="antioquiensis">antioquiensis</tp:taxon-name-part></tp:taxon-name></italic> clade, but these two groups can be distinguished based on other characters such as growth form, peduncle length, number of open flowers per inflorescence, and floral bract and calyx size (Table <xref ref-type="table" rid="T1">1</xref>). The two groups also differ in their calyx lobes, where lobes have acute to long-acuminate tips in <italic><tp:taxon-name><tp:taxon-name-part taxon-name-part-type="genus" reg="Doselia">Doselia</tp:taxon-name-part></tp:taxon-name></italic> but are rounded in the <italic><tp:taxon-name><tp:taxon-name-part taxon-name-part-type="genus" reg="Markea">Markea</tp:taxon-name-part><tp:taxon-name-part taxon-name-part-type="species" reg="antioquiensis">antioquiensis</tp:taxon-name-part></tp:taxon-name></italic> clade. Corollas in the two other morphologically closely related genera <italic><tp:taxon-name><tp:taxon-name-part taxon-name-part-type="genus" reg="Solandra">Solandra</tp:taxon-name-part></tp:taxon-name></italic> and <italic><tp:taxon-name><tp:taxon-name-part taxon-name-part-type="genus" reg="Schultesianthus">Schultesianthus</tp:taxon-name-part></tp:taxon-name></italic> are slightly zygomorphic (Table <xref ref-type="table" rid="T1">1</xref>).</p><p>Fruits in <italic><tp:taxon-name><tp:taxon-name-part taxon-name-part-type="genus" reg="Doselia">Doselia</tp:taxon-name-part></tp:taxon-name></italic> are conical, leathery, and fully covered by the calyx, like those of <italic><tp:taxon-name><tp:taxon-name-part taxon-name-part-type="genus" reg="Solandra">Solandra</tp:taxon-name-part></tp:taxon-name></italic>, but differ from the latter in being 2-carpellate and 2-locular, in contrast to the 2-carpellate and 4-locular fruits in <italic><tp:taxon-name><tp:taxon-name-part taxon-name-part-type="genus" reg="Solandra">Solandra</tp:taxon-name-part></tp:taxon-name></italic> (Table <xref ref-type="table" rid="T1">1</xref>). Fruits in <italic><tp:taxon-name><tp:taxon-name-part taxon-name-part-type="genus" reg="Schultesianthus">Schultesianthus</tp:taxon-name-part></tp:taxon-name></italic> appear similarly leathery but are globose in shape and covered only partially by an irregularly splitting calyx (Table <xref ref-type="table" rid="T1">1</xref>). Chromosome number is not known for <italic><tp:taxon-name><tp:taxon-name-part taxon-name-part-type="genus" reg="Doselia">Doselia</tp:taxon-name-part></tp:taxon-name></italic>, but count numbers in other members of <tp:taxon-name><tp:taxon-name-part taxon-name-part-type="tribe">Solandreae</tp:taxon-name-part></tp:taxon-name>, have shown a basic chromosome number ×=12 for <italic><tp:taxon-name><tp:taxon-name-part taxon-name-part-type="genus" reg="Dyssochroma">Dyssochroma</tp:taxon-name-part></tp:taxon-name></italic> Miers (<xref ref-type="bibr" rid="B19">Piovano 1989</xref>; <xref ref-type="bibr" rid="B1">Acosta and Moscone 2000</xref>), <italic><tp:taxon-name><tp:taxon-name-part taxon-name-part-type="genus" reg="Solandra">Solandra</tp:taxon-name-part></tp:taxon-name></italic> (<xref ref-type="bibr" rid="B3">Campin 1924</xref>; <xref ref-type="bibr" rid="B14">Lepper 1982</xref>) and <italic><tp:taxon-name><tp:taxon-name-part taxon-name-part-type="genus" reg="Trianaea">Trianaea</tp:taxon-name-part></tp:taxon-name></italic> (<xref ref-type="bibr" rid="B4">Chiarini et al. 2019</xref>). Similar chromosome counts might be expected for <italic><tp:taxon-name><tp:taxon-name-part taxon-name-part-type="genus" reg="Doselia">Doselia</tp:taxon-name-part></tp:taxon-name></italic>, but further research is necessary to confirm this assumption.</p></tp:treatment-sec><tp:treatment-sec><!--Section generated to contain objects referenced in tp:taxon-treatment.--><fig id="F1" position="float" orientation="portrait"><object-id xmlns:xlink="http://www.w3.org/1999/xlink" content-type="doi" xlink:type="simple">10.3897/phytokeys.202.82101.figure1</object-id><object-id xmlns:xlink="http://www.w3.org/1999/xlink" content-type="arpha" xlink:type="simple">206DD440-D100-5F39-AFB8-3FD67A8CDC1E</object-id><label>Figure 1.</label><caption><p><italic><tp:taxon-name><tp:taxon-name-part taxon-name-part-type="genus" reg="Doselia">Doselia</tp:taxon-name-part></tp:taxon-name></italic> A.Orejuela &amp; Särkinen <bold>A</bold> pseudoverticillate leaves in <italic><tp:taxon-name><tp:taxon-name-part taxon-name-part-type="genus" reg="Doselia">D.</tp:taxon-name-part><tp:taxon-name-part taxon-name-part-type="species" reg="epifita">epifita</tp:taxon-name-part></tp:taxon-name></italic><bold>B</bold> infundibuliform cream-purplish corolla of <italic><tp:taxon-name><tp:taxon-name-part taxon-name-part-type="genus" reg="Doselia">D.</tp:taxon-name-part><tp:taxon-name-part taxon-name-part-type="species" reg="epifita">epifita</tp:taxon-name-part></tp:taxon-name></italic><bold>C</bold> infundibuliform greenish-white corolla with subtle purple veins of <italic><tp:taxon-name><tp:taxon-name-part taxon-name-part-type="genus" reg="Doselia">D.</tp:taxon-name-part><tp:taxon-name-part taxon-name-part-type="species" reg="galilensis">galilensis</tp:taxon-name-part></tp:taxon-name></italic><bold>D</bold> tubular-campanulate yellowish-green corolla of <italic><tp:taxon-name><tp:taxon-name-part taxon-name-part-type="genus" reg="Doselia">D.</tp:taxon-name-part><tp:taxon-name-part taxon-name-part-type="species" reg="huilensis">huilensis</tp:taxon-name-part></tp:taxon-name></italic> with strong purple-tinged reticulation along major and minor veins <bold>E</bold> developing fruit in <italic><tp:taxon-name><tp:taxon-name-part taxon-name-part-type="genus" reg="Doselia">D.</tp:taxon-name-part><tp:taxon-name-part taxon-name-part-type="species" reg="huilensis">huilensis</tp:taxon-name-part></tp:taxon-name></italic><bold>F</bold> hypocrateriform orange corollas in <italic><tp:taxon-name><tp:taxon-name-part taxon-name-part-type="genus" reg="Doselia">D.</tp:taxon-name-part><tp:taxon-name-part taxon-name-part-type="species" reg="lopezii">lopezii</tp:taxon-name-part></tp:taxon-name></italic><bold>G</bold> pendent long flowering branches in <italic><tp:taxon-name><tp:taxon-name-part taxon-name-part-type="genus" reg="Doselia">D.</tp:taxon-name-part><tp:taxon-name-part taxon-name-part-type="species" reg="lopezii">lopezii</tp:taxon-name-part></tp:taxon-name></italic> with clustered leaves and orange corollas in frontal view <bold>H</bold> developing fruit in <italic><tp:taxon-name><tp:taxon-name-part taxon-name-part-type="genus" reg="Doselia">D.</tp:taxon-name-part><tp:taxon-name-part taxon-name-part-type="species" reg="lopezii">lopezii</tp:taxon-name-part></tp:taxon-name></italic> with a nectariferous disc at the base (Vouchers: <bold>A</bold><italic>Orozco et al. 3876</italic> (COL), <bold>B</bold> no voucher, <bold>C</bold><italic>Corrales et al. 917</italic> (<abbrev xmlns:xlink="http://www.w3.org/1999/xlink" xlink:title="Herbario del Jardín Botánico de Bogotá" id="ABBRID0EDLAE" xlink:type="simple">JBB</abbrev>, <abbrev xmlns:xlink="http://www.w3.org/1999/xlink" xlink:title="Universidad del Tolima herbarium" id="ABBRID0EHLAE" xlink:type="simple">TOLI</abbrev>), <bold>D</bold><italic>Coral 34</italic> (HEEA), <bold>E</bold><italic>Orejuela &amp; Vélez-Puerta</italic> 112 (COL) <bold>F</bold><italic>Orejuela et al. 727</italic> (<abbrev xmlns:xlink="http://www.w3.org/1999/xlink" xlink:title="Herbario del Jardín Botánico de Bogotá" id="ABBRID0EXLAE" xlink:type="simple">JBB</abbrev>) <bold>G</bold> no voucher <bold>H</bold><italic>Orejuela &amp; Calderon 170</italic> (COL): photos by Alistair Hay, Andreas Kay, Andrés Orejuela, Boris Villanueva, Brayan Coral, and Eduardo Calderon.</p></caption><graphic xmlns:xlink="http://www.w3.org/1999/xlink" xlink:href="phytokeys-202-073_article-82101__-g001.jpg" position="float" orientation="portrait" xlink:type="simple" id="oo_718993.jpg"><uri content-type="original_file" xlink:type="simple">https://binary.pensoft.net/fig/718993</uri></graphic></fig><fig id="F2" position="float" orientation="portrait"><object-id xmlns:xlink="http://www.w3.org/1999/xlink" content-type="doi" xlink:type="simple">10.3897/phytokeys.202.82101.figure2</object-id><object-id xmlns:xlink="http://www.w3.org/1999/xlink" content-type="arpha" xlink:type="simple">CC9742EC-1B78-543D-83BA-AF22E6EF7160</object-id><label>Figure 2.</label><caption><p>Geographic distribution of <italic><tp:taxon-name><tp:taxon-name-part taxon-name-part-type="genus" reg="Doselia">Doselia</tp:taxon-name-part></tp:taxon-name></italic>, including <italic><tp:taxon-name><tp:taxon-name-part taxon-name-part-type="genus" reg="Doselia">D.</tp:taxon-name-part><tp:taxon-name-part taxon-name-part-type="species" reg="galilensis">galilensis</tp:taxon-name-part></tp:taxon-name></italic> (green triangles).</p></caption><graphic xmlns:xlink="http://www.w3.org/1999/xlink" xlink:href="phytokeys-202-073_article-82101__-g002.jpg" position="float" orientation="portrait" xlink:type="simple" id="oo_718994.jpg"><uri content-type="original_file" xlink:type="simple">https://binary.pensoft.net/fig/718994</uri></graphic></fig><table-wrap id="T1" position="float" orientation="portrait"><label>Table 1.</label><caption><p>Comparison of the new genus <italic><tp:taxon-name><tp:taxon-name-part taxon-name-part-type="genus" reg="Doselia">Doselia</tp:taxon-name-part></tp:taxon-name></italic> with the morphologically most closely related genera and groups in the tribe <tp:taxon-name><tp:taxon-name-part taxon-name-part-type="tribe">Solandreae</tp:taxon-name-part></tp:taxon-name> (<tp:taxon-name><tp:taxon-name-part taxon-name-part-type="family">Solanaceae</tp:taxon-name-part></tp:taxon-name>).</p></caption><table id="TID0EYSAG" rules="all"><tbody><tr><th rowspan="1" colspan="1"/><th rowspan="1" colspan="1">
                <italic>
                  <tp:taxon-name><tp:taxon-name-part taxon-name-part-type="genus" reg="Doselia">Doselia</tp:taxon-name-part></tp:taxon-name>
                </italic>
              </th><th rowspan="1" colspan="1">
                <italic>
                  <tp:taxon-name><tp:taxon-name-part taxon-name-part-type="genus" reg="Solandra">Solandra</tp:taxon-name-part></tp:taxon-name>
                </italic>
              </th><th rowspan="1" colspan="1">
                <italic>
                  <tp:taxon-name><tp:taxon-name-part taxon-name-part-type="genus" reg="Schultesianthus">Schultesianthus</tp:taxon-name-part></tp:taxon-name>
                </italic>
              </th><th rowspan="1" colspan="1"><italic><tp:taxon-name><tp:taxon-name-part taxon-name-part-type="genus" reg="Markea">Markea</tp:taxon-name-part><tp:taxon-name-part taxon-name-part-type="species" reg="antioquiensis">antioquiensis</tp:taxon-name-part></tp:taxon-name></italic> clade</th></tr><tr><td rowspan="1" colspan="1">
                <bold>Habit</bold>
              </td><td rowspan="1" colspan="1">Hemiepiphytic lianas</td><td rowspan="1" colspan="1">Hemiepiphytic lianas</td><td rowspan="1" colspan="1">Hemiepiphytic lianas</td><td rowspan="1" colspan="1">Terrestrial/epiphytic shrubs</td></tr><tr><td rowspan="1" colspan="1">
                <bold>Leaf texture</bold>
              </td><td rowspan="1" colspan="1">Membranous</td><td rowspan="1" colspan="1">Chartaceous</td><td rowspan="1" colspan="1">Coriaceous</td><td rowspan="1" colspan="1">Membranous</td></tr><tr><td rowspan="1" colspan="1">
                <bold>Leaf arrangement</bold>
              </td><td rowspan="1" colspan="1">Clustered on adult branches</td><td rowspan="1" colspan="1">Alternate</td><td rowspan="1" colspan="1">Alternate</td><td rowspan="1" colspan="1">Clustered on adult branches</td></tr><tr><td rowspan="1" colspan="1">
                <bold>Trichome type</bold>
              </td><td rowspan="1" colspan="1">Simple, not glandular</td><td rowspan="1" colspan="1">Simple or branched, glandular or not glandular</td><td rowspan="1" colspan="1">Simple, glandular or not glandular</td><td rowspan="1" colspan="1">Simple, not glandular</td></tr><tr><td rowspan="1" colspan="1">
                <bold>Inflorescence branching</bold>
              </td><td rowspan="1" colspan="1">unbranched to forked</td><td rowspan="1" colspan="1">None; flowers solitary</td><td rowspan="1" colspan="1">Unbranched, forked or multi-branched</td><td rowspan="1" colspan="1">Unbranched</td></tr><tr><td rowspan="1" colspan="1">
                <bold>Open flowers per inflorescence</bold>
              </td><td rowspan="1" colspan="1">1–2</td><td rowspan="1" colspan="1">Solitary</td><td rowspan="1" colspan="1">(1)6–10 (&gt;100)</td><td rowspan="1" colspan="1">4–6</td></tr><tr><td rowspan="1" colspan="1">
                <bold>Peduncles</bold>
              </td><td rowspan="1" colspan="1">Long (1–50 cm), hanging &amp; slender</td><td rowspan="1" colspan="1">Absent</td><td rowspan="1" colspan="1">Short (0–3 cm), stout &amp; woody</td><td rowspan="1" colspan="1">Intermediate (4–12 cm), hanging &amp; slender</td></tr><tr><td rowspan="1" colspan="1">
                <bold>Pedicels</bold>
              </td><td rowspan="1" colspan="1">Unwinged or distally winged</td><td rowspan="1" colspan="1">Unwinged</td><td rowspan="1" colspan="1">Unwinged</td><td rowspan="1" colspan="1">Unwinged or distally winged</td></tr><tr><td rowspan="2" colspan="1">
                <bold>Floral bract number and size</bold>
              </td><td rowspan="1" colspan="1">0–2</td><td rowspan="2" colspan="1">Absent</td><td rowspan="2" colspan="1">Absent</td><td rowspan="1" colspan="1">2</td></tr><tr><td rowspan="1" colspan="1">5–6 cm long × 1–2 cm wide</td><td rowspan="1" colspan="1">0.5–2 cm long × 0.1–0.3 cm wide</td></tr><tr><td rowspan="1" colspan="1">
                <bold>Corolla symmetry</bold>
              </td><td rowspan="1" colspan="1">Actinomorphic</td><td rowspan="1" colspan="1">Weakly zygomorphic</td><td rowspan="1" colspan="1">Weakly zygomorphic</td><td rowspan="1" colspan="1">Actinomorphic</td></tr><tr><td rowspan="1" colspan="1">
                <bold>Corolla lobes</bold>
              </td><td rowspan="1" colspan="1">Entire</td><td rowspan="1" colspan="1">Fimbriate</td><td rowspan="1" colspan="1">Fimbriate</td><td rowspan="1" colspan="1">Entire</td></tr><tr><td rowspan="1" colspan="1">
                <bold>Corolla shape</bold>
              </td><td rowspan="1" colspan="1">Infundibuliform or hypocrateriform to tubular-campanulate</td><td rowspan="1" colspan="1">Infundibuliform to cyathiform</td><td rowspan="1" colspan="1">Infundibuliform to cyathiform</td><td rowspan="1" colspan="1">Infundibuliform</td></tr><tr><td rowspan="1" colspan="1">
                <bold>Corolla length</bold>
              </td><td rowspan="1" colspan="1">8.5–15 cm</td><td rowspan="1" colspan="1">15–40 cm</td><td rowspan="1" colspan="1">2.5–21.5 cm</td><td rowspan="1" colspan="1">7–12 cm</td></tr><tr><td rowspan="1" colspan="1">
                <bold>Fruit shape</bold>
              </td><td rowspan="1" colspan="1">Conical</td><td rowspan="1" colspan="1">Conical</td><td rowspan="1" colspan="1">Globose, rarely conical</td><td rowspan="1" colspan="1">Conical or globose</td></tr><tr><td rowspan="1" colspan="1">
                <bold>Fruit locule number</bold>
              </td><td rowspan="1" colspan="1">2</td><td rowspan="1" colspan="1">4</td><td rowspan="1" colspan="1">2</td><td rowspan="1" colspan="1">2</td></tr></tbody></table></table-wrap></tp:treatment-sec><ref-list><ref id="B19"><mixed-citation xmlns:xlink="http://www.w3.org/1999/xlink" xlink:type="simple"><person-group><name name-style="western"><surname>Piovano</surname><given-names>MA</given-names></name></person-group> (<year>1989</year>) <article-title>El cariótipo de <italic><tp:taxon-name><tp:taxon-name-part taxon-name-part-type="genus">Dyssochroma</tp:taxon-name-part><tp:taxon-name-part taxon-name-part-type="species">longipes</tp:taxon-name-part></tp:taxon-name></italic> (<tp:taxon-name><tp:taxon-name-part taxon-name-part-type="family">Solanaceae</tp:taxon-name-part></tp:taxon-name>).</article-title><source>Kurtziana</source><volume>20</volume>: <fpage>207</fpage>–<lpage>212</lpage>. [f. 1]</mixed-citation></ref><ref id="B1"><mixed-citation xmlns:xlink="http://www.w3.org/1999/xlink" xlink:type="simple"><person-group><name name-style="western"><surname>Acosta</surname><given-names>MC</given-names></name><name name-style="western"><surname>Moscone</surname><given-names>EA</given-names></name></person-group> (<year>2000</year>) <article-title>Estudio cariotípico en <italic><tp:taxon-name><tp:taxon-name-part taxon-name-part-type="genus">Dyssochroma</tp:taxon-name-part><tp:taxon-name-part taxon-name-part-type="species">viridiflora</tp:taxon-name-part></tp:taxon-name></italic> (<tp:taxon-name><tp:taxon-name-part taxon-name-part-type="family">Solanaceae</tp:taxon-name-part></tp:taxon-name>).</article-title><source>Boletin de la Sociedad Argentina de Botanica</source><volume>35</volume>(<issue>3–4</issue>): <fpage>227</fpage>–<lpage>336</lpage>. [f. 1–4]</mixed-citation></ref><ref id="B3"><mixed-citation xmlns:xlink="http://www.w3.org/1999/xlink" xlink:type="simple"><person-group><name name-style="western"><surname>Campin</surname><given-names>MG</given-names></name></person-group> (<year>1924</year>) <article-title>A cytological study of pollen formation in <italic><tp:taxon-name><tp:taxon-name-part taxon-name-part-type="genus">Solandra</tp:taxon-name-part><tp:taxon-name-part taxon-name-part-type="species">grandiflora</tp:taxon-name-part></tp:taxon-name></italic> Sw.</article-title><source>The New Phytologist</source><volume>23</volume>(<issue>5</issue>): <fpage>282</fpage>–<lpage>287</lpage>. <ext-link xlink:type="simple" ext-link-type="doi" xlink:href="10.1111/j.1469-8137.1924.tb06641.x">https://doi.org/10.1111/j.1469-8137.1924.tb06641.x</ext-link></mixed-citation></ref><ref id="B14"><mixed-citation xmlns:xlink="http://www.w3.org/1999/xlink" xlink:type="simple"><person-group><name name-style="western"><surname>Lepper</surname><given-names>L</given-names></name></person-group> (<year>1982</year>) <article-title>Beiträge zur Chromosomen-Dokumentation cubanischer Pflanzensippen.</article-title><source>Revista del Jardín Botánico Nacional</source><volume>3</volume>(<issue>3</issue>): <fpage>71</fpage>–<lpage>101</lpage>. [Abb. 1–10]</mixed-citation></ref><ref id="B4"><mixed-citation xmlns:xlink="http://www.w3.org/1999/xlink" xlink:type="simple"><person-group><name name-style="western"><surname>Chiarini</surname><given-names>FE</given-names></name><name name-style="western"><surname>Orejuela</surname><given-names>A</given-names></name><name name-style="western"><surname>Knapp</surname><given-names>S</given-names></name></person-group> (<year>2019</year>) <article-title>IAPT chromosome data 31/4.</article-title><source>Taxon</source><volume>68</volume>(<issue>6</issue>): <fpage>1376</fpage>. <ext-link xlink:type="simple" ext-link-type="doi" xlink:href="10.1002/tax.12176">https://doi.org/10.1002/tax.12176</ext-link></mixed-citation></ref></ref-list></tp:taxon-treatment>
