# Supplementary material for: ﻿Monograph of Doselia (Solanaceae), a new hemiepiphytic genus endemic to the northern Andes
Source: PhytoKeys. 2022 Jul 26;202:73–96. doi: 10.3897/phytokeys.202.82101 (PMC9849014; doi:10.3897/phytokeys.202.82101)
Supplement: XML Treatment for Doselia epifita [file phytokeys.202.82101-treatment2.xml]

<!DOCTYPE tp:taxon-treatment
  PUBLIC "-//TaxonX//DTD Taxonomic Treatment Publishing DTD v0 20100105//EN" "tax-treatment-NSO.dtd">
<tp:taxon-treatment xmlns:tp="http://www.plazi.org/taxpub"><tp:treatment-meta><kwd-group><label>Taxon classification</label><kwd>
              <named-content content-type="kingdom">Plantae</named-content>
            </kwd><kwd>
              <named-content content-type="order">Solanales</named-content>
            </kwd><kwd>
              <named-content content-type="family">Solanaceae</named-content>
            </kwd></kwd-group><mixed-citation publication-type="journal"><person-group><name><surname>Orejuela</surname><given-names>Andrés</given-names></name><name><surname>Villanueva</surname><given-names>Boris</given-names></name><name><surname>Orozco</surname><given-names>Clara Inés</given-names></name><name><surname>Knapp</surname><given-names>Sandra</given-names></name><name><surname>Särkinen</surname><given-names>Tiina</given-names></name></person-group><article-title>﻿Monograph of <italic><tp:taxon-name><tp:taxon-name-part taxon-name-part-type="genus" reg="Doselia">Doselia</tp:taxon-name-part></tp:taxon-name></italic> (<tp:taxon-name><tp:taxon-name-part taxon-name-part-type="family">Solanaceae</tp:taxon-name-part></tp:taxon-name>), a new hemiepiphytic genus endemic to the northern Andes</article-title><source>PhytoKeys</source><day>26</day><month>07</month><year>2022</year><volume>202</volume><fpage>73</fpage><lpage>96</lpage><pub-id pub-id-type="doi">10.3897/phytokeys.202.82101</pub-id></mixed-citation></tp:treatment-meta><tp:nomenclature><label>﻿1.</label><tp:taxon-name>
            <object-id xmlns:xlink="http://www.w3.org/1999/xlink" content-type="arpha" xlink:type="simple">27D33022-8875-547F-83DC-034D337ED435</object-id>
            <tp:taxon-name-part taxon-name-part-type="genus" reg="Doselia">Doselia</tp:taxon-name-part>
            <tp:taxon-name-part taxon-name-part-type="species" reg="epifita">epifita</tp:taxon-name-part>
            <object-id xmlns:xlink="http://www.w3.org/1999/xlink" content-type="ipni" xlink:type="simple">urn:lsid:ipni.org:names:77302329-1</object-id>
          </tp:taxon-name><tp:taxon-authority>(S.Knapp) A.Orejuela &amp; Särkinen</tp:taxon-authority><tp:taxon-status xmlns:xlink="http://www.w3.org/1999/xlink" xlink:type="simple">comb. nov.</tp:taxon-status><xref ref-type="fig" rid="F1">Figs 1A, B</xref><xref ref-type="fig" rid="F3">, 3</xref><tp:nomenclature-citation-list><tp:nomenclature-citation><tp:taxon-name>
                <tp:taxon-name-part taxon-name-part-type="genus" reg="Markea">Markea</tp:taxon-name-part>
                <tp:taxon-name-part taxon-name-part-type="species" reg="epifita">epifita</tp:taxon-name-part>
              </tp:taxon-name><comment>S.Knapp, Novon 8(2): 155–157, f. 3a, b. 1998. Type. Ecuador. Napo: Canton Archidona, carretera Hollín-Loreto km 25, sector Challua Yacu, faldas al S de Volcán Sumaco, <named-content xmlns:xlink="http://www.w3.org/1999/xlink" content-type="dwc:verbatimCoordinates" xlink:type="simple"><named-content content-type="geo-json" specific-use="{&#34;type&#34;:&#34;Point&#34;,&#34;coordinates&#34;:[-77.633333,-1.750000]}" id="NCID0EXHAG" xlink:type="simple">1°45'S, 77°38'W</named-content></named-content>, 1,200 m, 21 Apr 1989 (fl), <italic>C. Cerón &amp; F. Hurtado 6534</italic> (holotype: QCNE; isotypes: MO! [MO-289398, acc. # 5343691], NY! [00214503]).</comment></tp:nomenclature-citation></tp:nomenclature-citation-list></tp:nomenclature><tp:treatment-sec sec-type="material" id="SECID0E5HAG"><title>Type.</title><p>Based on <italic><tp:taxon-name><tp:taxon-name-part taxon-name-part-type="genus" reg="Markea">Markea</tp:taxon-name-part><tp:taxon-name-part taxon-name-part-type="species" reg="epifita">epifita</tp:taxon-name-part></tp:taxon-name></italic> S.Knapp</p></tp:treatment-sec><tp:treatment-sec sec-type="description" id="SECID0EPIAG"><title>Description.</title><p>Hemiepiphytic liana with adventitious roots. Stems sparsely pubescent with simple, uniseriate 2–4-celled hyaline trichomes ca. 0.5 mm long, giving the stems a tuberculate look. Leaves tightly clustered towards the branch tips, 11–25 cm long, 6–12 cm wide, obovate, sparsely pubescent with simple uniseriate 2–4-celled trichomes ca. 0.5 mm long, the trichomes denser and stiffer abaxially along the veins on both surfaces; major veins 4–5 pairs, not raised abaxially, drying dark brown; base attenuate, symmetric; margins entire; apex acute to acuminate; petiole 1–5 cm long, pubescent with stiff trichomes abaxially like those of the leaves. Inflorescence 18.5–45 cm long, axillary, unbranched, ebracteate, ca. 4–5-flowered, densely pubescent with simple, uniseriate trichomes like those of the stems; peduncle 8.5–35.2 cm long; pedicels 1.2–1.7 cm long, winged. Calyx 3.8–4 cm long, 1.4–1.5 cm wide, green tinged with purple, pubescent with simple uniseriate trichomes 0.5–1 mm long; tube 0.5–0.7 cm long; lobes undulate, 3.0–3.3 cm long, 0.8–1 cm wide, long-triangular, apically acuminate, densely pubescent abaxially with simple uniseriate trichomes 0.5–1 mm long, adaxially similar but also with tiny brownish papillate trichomes. Corolla 9–11 cm long, the inner corolla diameter 3–3.5 cm, infundibuliform, gradually widening from the base, glabrous; tube 7.5–8 cm, cream to green with lines or patches of purple; lobes 3.4–4.2 cm long, 2.5–3.3 cm wide, ovate, purple or violet, reflexed at anthesis, the margins slightly undulate, the apex obtuse to rounded, glabrous or with a few minute trichomes along the veins. Stamens 3.6–7.7 cm long, included within corolla tube; filaments 2–5 cm long, adnate to ca. 1 cm from the base of the corolla tube, white to purple-tinged, glabrous; anthers 1.6–2.7 cm long, 1.7–1.8 mm wide, cream. Ovary 3.3–3.4 mm long, 3.3–3.4 mm wide, colour unknown, glabrous; style 5.5–6 cm long, cream, glabrous except for a few simple uniseriate trichomes ca. 0.5 mm long at the very base; stigma clavate. Fruit not known. Chromosome number not known.</p></tp:treatment-sec><tp:treatment-sec sec-type="distribution" id="SECID0EUIAG"><title>Distribution</title><p>(Fig. <xref ref-type="fig" rid="F2">2</xref>). On the eastern slopes of the Andes in central Ecuador (Provinces Morona-Santiago, Napo, and Pastaza) and Colombia (Departments Putumayo and Caquetá).</p></tp:treatment-sec><tp:treatment-sec sec-type="ecology" id="SECID0E5IAG"><title>Ecology.</title><p>In premontane forest between 500–1,500 m elevation.</p></tp:treatment-sec><tp:treatment-sec sec-type="Preliminary conservation status" id="SECID0EDJAG"><title>Preliminary conservation status</title><p>(<xref ref-type="bibr" rid="B9">IUCN 2022</xref>). Our data support the assessment of the species by <xref ref-type="bibr" rid="B13">Knapp et al. (2017)</xref> who considered <italic><tp:taxon-name><tp:taxon-name-part taxon-name-part-type="genus" reg="Doselia">D.</tp:taxon-name-part><tp:taxon-name-part taxon-name-part-type="species" reg="epifita">epifita</tp:taxon-name-part></tp:taxon-name></italic> as vulnerable (<abbrev xmlns:xlink="http://www.w3.org/1999/xlink" xlink:title="vulnerable" id="ABBRID0E3JAG" xlink:type="simple">VU</abbrev>) based on the criteria B1ab [iii]. <italic><tp:taxon-name><tp:taxon-name-part taxon-name-part-type="genus" reg="Doselia">Doselia</tp:taxon-name-part><tp:taxon-name-part taxon-name-part-type="species" reg="epifita">epifita</tp:taxon-name-part></tp:taxon-name></italic> is known from a few collections in the Cordillera de los Guacamayos, the protected areas of Sumaco-Napo-Galeras and Sangay, areas near the city of Puyo in Ecuador, the Natural Reserve “La isla escondida” in Putumayo, and the surroundings of the Alto Fragua indiwasi National Park in Caquetá, Colombia. The biggest threat to the species is deforestation (<xref ref-type="bibr" rid="B13">Knapp et al. 2017</xref>).</p></tp:treatment-sec><tp:treatment-sec sec-type="discussion" id="SECID0EPKAG"><title>Discussion.</title><p><italic><tp:taxon-name><tp:taxon-name-part taxon-name-part-type="genus" reg="Doselia">Doselia</tp:taxon-name-part><tp:taxon-name-part taxon-name-part-type="species" reg="epifita">epifita</tp:taxon-name-part></tp:taxon-name></italic> is the only species of <italic><tp:taxon-name><tp:taxon-name-part taxon-name-part-type="genus" reg="Doselia">Doselia</tp:taxon-name-part></tp:taxon-name></italic> that reaches Ecuador and has the lowest elevational range within the genus. <italic><tp:taxon-name><tp:taxon-name-part taxon-name-part-type="genus" reg="Doselia">Doselia</tp:taxon-name-part><tp:taxon-name-part taxon-name-part-type="species" reg="epifita">epifita</tp:taxon-name-part></tp:taxon-name></italic> is morphologically most similar to <italic><tp:taxon-name><tp:taxon-name-part taxon-name-part-type="genus" reg="Doselia">D.</tp:taxon-name-part><tp:taxon-name-part taxon-name-part-type="species" reg="galilensis">galilensis</tp:taxon-name-part></tp:taxon-name></italic>, and a detailed comparison is presented under the latter. The inflorescence morphology of <italic><tp:taxon-name><tp:taxon-name-part taxon-name-part-type="genus" reg="Doselia">D.</tp:taxon-name-part><tp:taxon-name-part taxon-name-part-type="species" reg="epifita">epifita</tp:taxon-name-part></tp:taxon-name></italic> was unknown until recently because no complete specimens with entire inflorescences were known when the species was first described (<xref ref-type="bibr" rid="B10">Knapp 1998</xref>). Recent collections have revealed that the inflorescences are axillary and long (18.5–45 cm long; Fig. <xref ref-type="fig" rid="F3">3B</xref>), as correctly predicted by <xref ref-type="bibr" rid="B10">Knapp (1998)</xref>. The fruits of this species remain unknown.</p><fig id="F3" position="float" orientation="portrait"><object-id xmlns:xlink="http://www.w3.org/1999/xlink" content-type="doi" xlink:type="simple">10.3897/phytokeys.202.82101.figure3</object-id><object-id xmlns:xlink="http://www.w3.org/1999/xlink" content-type="arpha" xlink:type="simple">4EB34B22-DC7B-551C-A0EC-D6037F9A2770</object-id><label>Figure 3.</label><caption><p><italic><tp:taxon-name><tp:taxon-name-part taxon-name-part-type="genus" reg="Doselia">Doselia</tp:taxon-name-part><tp:taxon-name-part taxon-name-part-type="species" reg="epifita">epifita</tp:taxon-name-part></tp:taxon-name></italic><bold>A</bold> branch with clustered leaves <bold>B</bold> floriferous branch <bold>C</bold> flower at anthesis <bold>D</bold> dissected corolla showing inserted stamens <bold>E</bold> detail of gynoecium with a five-lobed nectariferous disc and a clavate stigma (<bold>A–E</bold><italic>Ceron &amp; Hurtado 6534</italic>, <italic>Palacios 6893</italic>: Drawing by Omar Bernal).</p></caption><graphic xmlns:xlink="http://www.w3.org/1999/xlink" xlink:href="phytokeys-202-073_article-82101__-g003.jpg" position="float" orientation="portrait" xlink:type="simple" id="oo_718995.jpg"><uri content-type="original_file" xlink:type="simple">https://binary.pensoft.net/fig/718995</uri></graphic></fig></tp:treatment-sec><tp:treatment-sec sec-type="etymology" id="SECID0E3NAG"><title>Etymology.</title><p>The specific epithet refers to the apparent epiphytic habit of the species, though, like other species in the genus, <italic><tp:taxon-name><tp:taxon-name-part taxon-name-part-type="genus" reg="Doselia">D.</tp:taxon-name-part><tp:taxon-name-part taxon-name-part-type="species" reg="epifita">epifita</tp:taxon-name-part></tp:taxon-name></italic> is a hemiepiphyte rather than an obligate epiphyte.</p></tp:treatment-sec><tp:treatment-sec sec-type="material" id="SECID0ENOAG"><title>Specimens examined.</title><p>Colombia. <bold>Caquetá</bold>: Belén de Los Andaquíes, camino Andaquí, via que comunica Acevedo con Belén de los Andaquíes, vegetación a orilla de quebrada, 12 Mar 2016 (fl), <italic>Cárdenas 45979</italic> (COAH). <bold>Ecuador. Morona-Santiago</bold>: Parque Nacional Sangay, lagunas de Sardinayacu, <named-content xmlns:xlink="http://www.w3.org/1999/xlink" content-type="dwc:verbatimCoordinates" xlink:type="simple"><named-content content-type="geo-json" specific-use="{&#34;type&#34;:&#34;Point&#34;,&#34;coordinates&#34;:[-78.155278,-2.098333]}" id="NCID0E3OAG" xlink:type="simple">2°05'54"S, 78°09'19"W</named-content></named-content>, 1,400–1,500 m, 18 Jan 2015 (fl), <italic>Pérez et al. 7875</italic> (QCA). <bold>Napo</bold>: Canton Archidona, Carretera Hollin–Loreto, km 25, Sector Challua Yacu, Faldas al sur del Volcán Sumaco, <named-content xmlns:xlink="http://www.w3.org/1999/xlink" content-type="dwc:verbatimCoordinates" xlink:type="simple"><named-content content-type="geo-json" specific-use="{&#34;type&#34;:&#34;Point&#34;,&#34;coordinates&#34;:[-77.380000,-1.450000]}" id="NCID0EIPAG" xlink:type="simple">1°27'00"S, 77°22'48"W</named-content></named-content>, 1,200 m, 26 Aug 1980 (fl), <italic>Cerón 6534</italic> (MO, NY); Cantón Loreto, Parque Nacional Sumaco, Napo-Galeras, Matorral de Bambú, Bloque 19, línea sísmica 22, Compañía Triton, <named-content xmlns:xlink="http://www.w3.org/1999/xlink" content-type="dwc:verbatimCoordinates" xlink:type="simple"><named-content content-type="geo-json" specific-use="{&#34;type&#34;:&#34;Point&#34;,&#34;coordinates&#34;:[-77.466667,-0.783333]}" id="NCID0ESPAG" xlink:type="simple">0°47'00"S, 77°28'00"W</named-content></named-content>, 500 m, 25 Mar 1996 (fl), <italic>Freire &amp; Cerda 271</italic> (MO, QCNE); Cantón El Chaco, Proyecto Hidroeléctrico Coca, Punto ST3, margen derecha del Río Quijos, 10 km al S de Reventador, <named-content xmlns:xlink="http://www.w3.org/1999/xlink" content-type="dwc:verbatimCoordinates" xlink:type="simple"><named-content content-type="geo-json" specific-use="{&#34;type&#34;:&#34;Point&#34;,&#34;coordinates&#34;:[-77.650000,-0.183333]}" id="NCID0E3PAG" xlink:type="simple">0°11'00"S, 77°39'00"W</named-content></named-content>, 1,500 m, 3 Oct 1990 (fl), <italic>Palacios 5893</italic> (MO). <bold>Pastaza</bold>: Cantón Mera, Carretera al Rio Ansu, 5 km al NE de Mera, <named-content xmlns:xlink="http://www.w3.org/1999/xlink" content-type="dwc:verbatimCoordinates" xlink:type="simple"><named-content content-type="geo-json" specific-use="{&#34;type&#34;:&#34;Point&#34;,&#34;coordinates&#34;:[-78.060000,-1.260000]}" id="NCID0EIQAG" xlink:type="simple">1°15'36"S, 78°03'36"W</named-content></named-content>, 1,200 m, 16 Mar 1985 (fl), <italic>Palacios et al. 123</italic> (MO); Cantón Mera, Colonia Pindo, Mirador en la Reserva Pindo, <named-content xmlns:xlink="http://www.w3.org/1999/xlink" content-type="dwc:verbatimCoordinates" xlink:type="simple"><named-content content-type="geo-json" specific-use="{&#34;type&#34;:&#34;Point&#34;,&#34;coordinates&#34;:[-78.079722,-1.456389]}" id="NCID0ESQAG" xlink:type="simple">1°27'23"S, 78°04'47"W</named-content></named-content>, 12 Nov 2011, <italic>Orozco et al. 3876</italic> (COL); Road Veracruz (Indillama) – Canelos, <named-content xmlns:xlink="http://www.w3.org/1999/xlink" content-type="dwc:verbatimCoordinates" xlink:type="simple"><named-content content-type="geo-json" specific-use="{&#34;type&#34;:&#34;Point&#34;,&#34;coordinates&#34;:[-77.850000,-1.583333]}" id="NCID0E3QAG" xlink:type="simple">1°35'00"S, 77°51'00"W</named-content></named-content>, 25 Jun 1968 (fl), <italic>Lugo 75</italic> (MO); Cantón Pastaza, Shell, Río Pindo, <named-content xmlns:xlink="http://www.w3.org/1999/xlink" content-type="dwc:verbatimCoordinates" xlink:type="simple"><named-content content-type="geo-json" specific-use="{&#34;type&#34;:&#34;Point&#34;,&#34;coordinates&#34;:[-78.062222,-1.499722]}" id="NCID0EGRAG" xlink:type="simple">1°29'59"S, 78°03'44"W</named-content></named-content>, 1,050 m, 18 Aug 1992 (fl), <italic>Palacios 10380</italic> (MO).</p></tp:treatment-sec><tp:treatment-sec><!--Section generated to contain objects referenced in tp:taxon-treatment.--><fig id="F1" position="float" orientation="portrait"><object-id xmlns:xlink="http://www.w3.org/1999/xlink" content-type="doi" xlink:type="simple">10.3897/phytokeys.202.82101.figure1</object-id><object-id xmlns:xlink="http://www.w3.org/1999/xlink" content-type="arpha" xlink:type="simple">206DD440-D100-5F39-AFB8-3FD67A8CDC1E</object-id><label>Figure 1.</label><caption><p><italic><tp:taxon-name><tp:taxon-name-part taxon-name-part-type="genus" reg="Doselia">Doselia</tp:taxon-name-part></tp:taxon-name></italic> A.Orejuela &amp; Särkinen <bold>A</bold> pseudoverticillate leaves in <italic><tp:taxon-name><tp:taxon-name-part taxon-name-part-type="genus" reg="Doselia">D.</tp:taxon-name-part><tp:taxon-name-part taxon-name-part-type="species" reg="epifita">epifita</tp:taxon-name-part></tp:taxon-name></italic><bold>B</bold> infundibuliform cream-purplish corolla of <italic><tp:taxon-name><tp:taxon-name-part taxon-name-part-type="genus" reg="Doselia">D.</tp:taxon-name-part><tp:taxon-name-part taxon-name-part-type="species" reg="epifita">epifita</tp:taxon-name-part></tp:taxon-name></italic><bold>C</bold> infundibuliform greenish-white corolla with subtle purple veins of <italic><tp:taxon-name><tp:taxon-name-part taxon-name-part-type="genus" reg="Doselia">D.</tp:taxon-name-part><tp:taxon-name-part taxon-name-part-type="species" reg="galilensis">galilensis</tp:taxon-name-part></tp:taxon-name></italic><bold>D</bold> tubular-campanulate yellowish-green corolla of <italic><tp:taxon-name><tp:taxon-name-part taxon-name-part-type="genus" reg="Doselia">D.</tp:taxon-name-part><tp:taxon-name-part taxon-name-part-type="species" reg="huilensis">huilensis</tp:taxon-name-part></tp:taxon-name></italic> with strong purple-tinged reticulation along major and minor veins <bold>E</bold> developing fruit in <italic><tp:taxon-name><tp:taxon-name-part taxon-name-part-type="genus" reg="Doselia">D.</tp:taxon-name-part><tp:taxon-name-part taxon-name-part-type="species" reg="huilensis">huilensis</tp:taxon-name-part></tp:taxon-name></italic><bold>F</bold> hypocrateriform orange corollas in <italic><tp:taxon-name><tp:taxon-name-part taxon-name-part-type="genus" reg="Doselia">D.</tp:taxon-name-part><tp:taxon-name-part taxon-name-part-type="species" reg="lopezii">lopezii</tp:taxon-name-part></tp:taxon-name></italic><bold>G</bold> pendent long flowering branches in <italic><tp:taxon-name><tp:taxon-name-part taxon-name-part-type="genus" reg="Doselia">D.</tp:taxon-name-part><tp:taxon-name-part taxon-name-part-type="species" reg="lopezii">lopezii</tp:taxon-name-part></tp:taxon-name></italic> with clustered leaves and orange corollas in frontal view <bold>H</bold> developing fruit in <italic><tp:taxon-name><tp:taxon-name-part taxon-name-part-type="genus" reg="Doselia">D.</tp:taxon-name-part><tp:taxon-name-part taxon-name-part-type="species" reg="lopezii">lopezii</tp:taxon-name-part></tp:taxon-name></italic> with a nectariferous disc at the base (Vouchers: <bold>A</bold><italic>Orozco et al. 3876</italic> (COL), <bold>B</bold> no voucher, <bold>C</bold><italic>Corrales et al. 917</italic> (<abbrev xmlns:xlink="http://www.w3.org/1999/xlink" xlink:title="Herbario del Jardín Botánico de Bogotá" id="ABBRID0EDLAE" xlink:type="simple">JBB</abbrev>, <abbrev xmlns:xlink="http://www.w3.org/1999/xlink" xlink:title="Universidad del Tolima herbarium" id="ABBRID0EHLAE" xlink:type="simple">TOLI</abbrev>), <bold>D</bold><italic>Coral 34</italic> (HEEA), <bold>E</bold><italic>Orejuela &amp; Vélez-Puerta</italic> 112 (COL) <bold>F</bold><italic>Orejuela et al. 727</italic> (<abbrev xmlns:xlink="http://www.w3.org/1999/xlink" xlink:title="Herbario del Jardín Botánico de Bogotá" id="ABBRID0EXLAE" xlink:type="simple">JBB</abbrev>) <bold>G</bold> no voucher <bold>H</bold><italic>Orejuela &amp; Calderon 170</italic> (COL): photos by Alistair Hay, Andreas Kay, Andrés Orejuela, Boris Villanueva, Brayan Coral, and Eduardo Calderon.</p></caption><graphic xmlns:xlink="http://www.w3.org/1999/xlink" xlink:href="phytokeys-202-073_article-82101__-g001.jpg" position="float" orientation="portrait" xlink:type="simple" id="oo_718993.jpg"><uri content-type="original_file" xlink:type="simple">https://binary.pensoft.net/fig/718993</uri></graphic></fig><fig id="F2" position="float" orientation="portrait"><object-id xmlns:xlink="http://www.w3.org/1999/xlink" content-type="doi" xlink:type="simple">10.3897/phytokeys.202.82101.figure2</object-id><object-id xmlns:xlink="http://www.w3.org/1999/xlink" content-type="arpha" xlink:type="simple">CC9742EC-1B78-543D-83BA-AF22E6EF7160</object-id><label>Figure 2.</label><caption><p>Geographic distribution of <italic><tp:taxon-name><tp:taxon-name-part taxon-name-part-type="genus" reg="Doselia">Doselia</tp:taxon-name-part></tp:taxon-name></italic>, including <italic><tp:taxon-name><tp:taxon-name-part taxon-name-part-type="genus" reg="Doselia">D.</tp:taxon-name-part><tp:taxon-name-part taxon-name-part-type="species" reg="galilensis">galilensis</tp:taxon-name-part></tp:taxon-name></italic> (green triangles).</p></caption><graphic xmlns:xlink="http://www.w3.org/1999/xlink" xlink:href="phytokeys-202-073_article-82101__-g002.jpg" position="float" orientation="portrait" xlink:type="simple" id="oo_718994.jpg"><uri content-type="original_file" xlink:type="simple">https://binary.pensoft.net/fig/718994</uri></graphic></fig></tp:treatment-sec><ref-list><ref id="B9"><mixed-citation xmlns:xlink="http://www.w3.org/1999/xlink" xlink:type="simple">IUCN (<year>2022</year>) Guidelines for Using the IUCN Red List Categories and Criteria. Version 15. Prepared by the Standards and Petitions Committee. <ext-link xlink:type="simple" ext-link-type="uri" xlink:href="http://www.iucnredlist.org/documents/RedListGuidelines.pdf">http://www.iucnredlist.org/documents/RedListGuidelines.pdf</ext-link> [accessed: 1 February 2022]</mixed-citation></ref><ref id="B13"><mixed-citation xmlns:xlink="http://www.w3.org/1999/xlink" xlink:type="simple"><person-group><name name-style="western"><surname>Knapp</surname><given-names>S</given-names></name><name name-style="western"><surname>Ulloa-Ulloa</surname><given-names>C</given-names></name><name name-style="western"><surname>Montúfar</surname><given-names>R</given-names></name></person-group> (<year>2017</year>) <italic><tp:taxon-name><tp:taxon-name-part taxon-name-part-type="genus">Markea</tp:taxon-name-part><tp:taxon-name-part taxon-name-part-type="species">epifita</tp:taxon-name-part></tp:taxon-name></italic>. In: León-Yánez S, Valencia R, Pitmam N, Endara L, Ulloa Ulloa C, Navarrete H (Eds) Libro Rojo de Plantas Endémicas del Ecuador. Publicaciones del Herbario QCA, Pontificia Universidad Católica del Ecuador, Quito. <ext-link xlink:type="simple" ext-link-type="uri" xlink:href="https://bioweb.bio/floraweb/librorojo/FichaEspecie/Markea%20epifita">https://bioweb.bio/floraweb/librorojo/FichaEspecie/Markea%20epifita</ext-link> [accessed: 1 June 2021]</mixed-citation></ref><ref id="B10"><mixed-citation xmlns:xlink="http://www.w3.org/1999/xlink" xlink:type="simple"><person-group><name name-style="western"><surname>Knapp</surname><given-names>S</given-names></name></person-group> (<year>1998</year>) <article-title>New species and notes on the natural history of <italic><tp:taxon-name><tp:taxon-name-part taxon-name-part-type="genus">Markea</tp:taxon-name-part></tp:taxon-name></italic> (<tp:taxon-name><tp:taxon-name-part taxon-name-part-type="family">Solanaceae</tp:taxon-name-part></tp:taxon-name>) from Colombia and Ecuador.</article-title><source>Novon</source><volume>8</volume>(<issue>2</issue>): <fpage>152</fpage>–<lpage>161</lpage>. <ext-link xlink:type="simple" ext-link-type="doi" xlink:href="10.2307/3391987">https://doi.org/10.2307/3391987</ext-link></mixed-citation></ref></ref-list></tp:taxon-treatment>
