# Supplementary material for: ﻿Monograph of Doselia (Solanaceae), a new hemiepiphytic genus endemic to the northern Andes
Source: PhytoKeys. 2022 Jul 26;202:73–96. doi: 10.3897/phytokeys.202.82101 (PMC9849014; doi:10.3897/phytokeys.202.82101)
Supplement: XML Treatment for Doselia galilensis [file phytokeys.202.82101-treatment3.xml]

<!DOCTYPE tp:taxon-treatment
  PUBLIC "-//TaxonX//DTD Taxonomic Treatment Publishing DTD v0 20100105//EN" "tax-treatment-NSO.dtd">
<tp:taxon-treatment xmlns:tp="http://www.plazi.org/taxpub"><tp:treatment-meta><kwd-group><label>Taxon classification</label><kwd>
              <named-content content-type="kingdom">Plantae</named-content>
            </kwd><kwd>
              <named-content content-type="order">Solanales</named-content>
            </kwd><kwd>
              <named-content content-type="family">Solanaceae</named-content>
            </kwd></kwd-group><mixed-citation publication-type="journal"><person-group><name><surname>Orejuela</surname><given-names>Andrés</given-names></name><name><surname>Villanueva</surname><given-names>Boris</given-names></name><name><surname>Orozco</surname><given-names>Clara Inés</given-names></name><name><surname>Knapp</surname><given-names>Sandra</given-names></name><name><surname>Särkinen</surname><given-names>Tiina</given-names></name></person-group><article-title>﻿Monograph of <italic><tp:taxon-name><tp:taxon-name-part taxon-name-part-type="genus" reg="Doselia">Doselia</tp:taxon-name-part></tp:taxon-name></italic> (<tp:taxon-name><tp:taxon-name-part taxon-name-part-type="family">Solanaceae</tp:taxon-name-part></tp:taxon-name>), a new hemiepiphytic genus endemic to the northern Andes</article-title><source>PhytoKeys</source><day>26</day><month>07</month><year>2022</year><volume>202</volume><fpage>73</fpage><lpage>96</lpage><pub-id pub-id-type="doi">10.3897/phytokeys.202.82101</pub-id></mixed-citation></tp:treatment-meta><tp:nomenclature><label>﻿2.</label><tp:taxon-name>
            <object-id xmlns:xlink="http://www.w3.org/1999/xlink" content-type="arpha" xlink:type="simple">443B892E-448C-5416-BE29-C9E27E5600EE</object-id>
            <tp:taxon-name-part taxon-name-part-type="genus" reg="Doselia">Doselia</tp:taxon-name-part>
            <tp:taxon-name-part taxon-name-part-type="species" reg="galilensis">galilensis</tp:taxon-name-part>
            <object-id xmlns:xlink="http://www.w3.org/1999/xlink" content-type="ipni" xlink:type="simple">urn:lsid:ipni.org:names:77302330-1</object-id>
          </tp:taxon-name><tp:taxon-authority>A.Orejuela &amp; Villanueva</tp:taxon-authority><tp:taxon-status xmlns:xlink="http://www.w3.org/1999/xlink" xlink:type="simple">sp. nov.</tp:taxon-status><xref ref-type="fig" rid="F1">Figs 1C</xref><xref ref-type="fig" rid="F4">, 4</xref><xref ref-type="fig" rid="F5">, 5</xref></tp:nomenclature><tp:treatment-sec sec-type="diagnosis" id="SECID0EDTAG"><title>Diagnosis.</title><p>Differing from all other members of <italic><tp:taxon-name><tp:taxon-name-part taxon-name-part-type="genus" reg="Doselia">Doselia</tp:taxon-name-part></tp:taxon-name></italic> in its mature leaves with sparse pubescence of trichomes on the midvein and along margins only (vs. on entire lamina). Like <italic><tp:taxon-name><tp:taxon-name-part taxon-name-part-type="genus" reg="Doselia">D.</tp:taxon-name-part><tp:taxon-name-part taxon-name-part-type="species" reg="epifita">epifita</tp:taxon-name-part></tp:taxon-name></italic> (S.Knapp) A.Orejuela &amp; Särkinen but differing in the pale green to purplish-green calyces with flat lobes (vs. calyces green with purple patches with undulate lobes) and larger corolla 12–15 cm long (vs. 9–11 cm long).</p></tp:treatment-sec><tp:treatment-sec sec-type="material" id="SECID0E2TAG"><title>Type.</title><p>Colombia. <bold>Tolima</bold>: Municipio Villarrica, Vereda Galilea, Bosque de Galilea, zona Campo Hermoso, junto a parcela permanente de Monitoreo de 1 ha, <named-content xmlns:xlink="http://www.w3.org/1999/xlink" content-type="dwc:verbatimCoordinates" xlink:type="simple"><named-content content-type="geo-json" specific-use="{&#34;type&#34;:&#34;Point&#34;,&#34;coordinates&#34;:[-74.665556,3.772500]}" id="NCID0EGUAG" xlink:type="simple">03°46'21"N, 74°39'56"W</named-content></named-content>, 1,543 m, 11 Jun 2018 (fl, fr), <italic>L. Corrales</italic>, <italic>B. Villanueva</italic>, <italic>K. Sánchez &amp; H. Díaz 917</italic> (holotype: <named-content xmlns:xlink="http://www.w3.org/1999/xlink" content-type="dwc:institutional_code" xlink:title="Herbario del Jardín Botánico de Bogotá" xlink:href="http://grbio.org/institution/jard%C3%ADn-bot%C3%A1nico" xlink:type="simple">JBB</named-content>! [JBB34413]; isotype: <named-content xmlns:xlink="http://www.w3.org/1999/xlink" content-type="dwc:institutional_code" xlink:title="Universidad del Tolima herbarium" xlink:href="http://grbio.org/institution/universidad-del-tolima" xlink:type="simple">TOLI</named-content> [TOLI26800]).</p></tp:treatment-sec><tp:treatment-sec sec-type="description" id="SECID0EZUAG"><title>Description.</title><p>Hemiepiphytic liana with adventitious roots. Stems sparsely pubescent with simple, uniseriate 4–7-celled, hyaline trichomes 0.4–1.3 mm long, becoming glabrescent with age. Leaves tightly clustered towards the branch tips, 9.2–17.5 cm long, 6.4–8.4 cm wide, ovate to elliptic, sparsely pubescent with a few simple trichomes like those on the stems distributed along the margins and veins on both surfaces, especially on the young growth, glabrescent with age; major veins 3–4 pairs, slightly raised abaxially; base cuneate or obtuse, symmetric or rarely asymmetric; margins entire; apex acuminate to mucronate; petiole 0.8–1.8 cm long, sparsely pubescent with a few simple trichomes like those on the stems, glabrescent with age. Inflorescence axillary, simple, ebracteate, 11.5–17.2(–44) cm long, 1(–3)-flowered, sparsely pubescent with a few simple trichomes like those on the stems; peduncle 1.2–5.7(–32.5) cm long; pedicels 0.5–1.8 cm long, distally winged and thickened. Calyx 3.7–3.8 cm long, 1.7–1.8 cm wide, pale green with purple margins and reticulation along the veins, sparsely pubescent with simple, uniseriate trichomes like those on the stems; tube 0.5–0.7 cm long; lobes flat, 2.4–3.0 cm long, 1.0–1.2 cm wide, short-lanceolate, apically acute. Corolla 12–15 cm long, the inner corolla diameter 3.5–4.0 cm, infundibuliform; tube 8.3–9.5 cm long, with a narrow base 1.4–1.9 cm long, 0.8–0.9 cm wide and a wide distal portion 7.6–7.7 cm long, 3.6–3.8 cm wide, greenish-white with subtle purple veins, glabrous or sparsely pubescent with a few simple uniseriate trichomes like those of the rest of the plant on the tube externally; lobes 3.2–3.8 cm wide, 2.8–3.1 cm long, ovate, greenish-white with bright purple patches within, reflexed at anthesis, the margins revolute, the apex obtuse, glabrous. Stamens 4.1–4.2 cm long, included inside the corolla tube; filaments 3.1–3.4 cm long, adnate at ca. 1.4–1.8 cm from the base of the corolla, white, densely pubescent with simple, uniseriate 4–7(–12)-celled, hyaline trichomes at the insertion point; anthers 1.6–2.1 cm long, 1.4–1.5 mm wide. Ovary 3.7(–5.4) mm long, 6.2–6.3 mm wide, light brown, glabrous; style 5.9–6.5 cm long, cream, sparsely pubescent with simple short 2–4-celled uniseriate trichomes ca. 0.3 mm long; stigma clavate. Fruit ca. 4.4 cm long, ca. 2.9 cm wide, light green, the exocarp 2.1–2.4 mm thick, coriaceous and light yellow when dry; fruiting calyx persistent, accrescent and covering the fruit, enveloping the berry loosely, the lobes to 4–4.5 cm long, 1.3 cm wide. Seeds numerous, 3.3–3.6 mm long, 1.5–1.7 mm wide, ochre yellow when dry, the testa reticulate, the testal cells rectangular in outline, the embryo slightly curved, the cotyledons accumbent, slightly longer than embryo rest, endosperm rather scanty. Chromosome number not known.</p></tp:treatment-sec><tp:treatment-sec sec-type="distribution" id="SECID0E5UAG"><title>Distribution</title><p><bold>(Fig. <xref ref-type="fig" rid="F2">2</xref>).</bold><italic><tp:taxon-name><tp:taxon-name-part taxon-name-part-type="genus" reg="Doselia">Doselia</tp:taxon-name-part><tp:taxon-name-part taxon-name-part-type="species" reg="galilensis">galilensis</tp:taxon-name-part></tp:taxon-name></italic> occurs in the western slopes of the eastern cordillera of the Colombian Andes and is only known from three localities in the municipality of Arcabuco (Department of Boyacá), the natural reserve “Reinita Cielo Azul” (Department of Santander) and the Parque Natural Regional Bosque de Galilea (Department of Tolima).</p></tp:treatment-sec><tp:treatment-sec sec-type="ecology" id="SECID0EWVAG"><title>Ecology.</title><p>Grows in Andean tropical cloud forest from 1,500 to 2,300 m elevation.</p></tp:treatment-sec><tp:treatment-sec sec-type="Preliminary conservation status" id="SECID0E2VAG"><title>Preliminary conservation status</title><p>(<xref ref-type="bibr" rid="B9">IUCN 2022</xref>). <italic><tp:taxon-name><tp:taxon-name-part taxon-name-part-type="genus" reg="Doselia">Doselia</tp:taxon-name-part><tp:taxon-name-part taxon-name-part-type="species" reg="galilensis">galilensis</tp:taxon-name-part></tp:taxon-name></italic> is considered Data Deficient (<abbrev xmlns:xlink="http://www.w3.org/1999/xlink" xlink:title="Data Deficient" id="ABBRID0EQWAG" xlink:type="simple">DD</abbrev>) due to the small number of known populations. Based on our field observations, the biggest threat to the species is habitat loss due to agricultural expansion near the known localities. The situation has been alarming in the Galilea Forest during the last few years, with several direct threats to forest conservation such as agricultural expansion, unsustainable logging, and oil exploitation activities. Fortunately, the Galilea Forest has been recently declared as a protected area through the Corporación Autónoma Regional del Tolima (“CORTOLIMA” resolution 31 adopted on December 16, 2019). The Arcabuco oak forests in Boyacá do not, however, have any legal protection. It is unclear whether the new species remains in the area based on our unsuccessful attempt to collect <italic><tp:taxon-name><tp:taxon-name-part taxon-name-part-type="genus" reg="Doselia">D.</tp:taxon-name-part><tp:taxon-name-part taxon-name-part-type="species" reg="galilensis">galilensis</tp:taxon-name-part></tp:taxon-name></italic> in Arcabuco in 2019. The third population recently discovered in Santander is under the protection of the Proaves NGO in the natural reserve “Reinita Cielo Azul”.</p></tp:treatment-sec><tp:treatment-sec sec-type="phenology" id="SECID0E6WAG"><title>Phenology.</title><p><italic><tp:taxon-name><tp:taxon-name-part taxon-name-part-type="genus" reg="Doselia">Doselia</tp:taxon-name-part><tp:taxon-name-part taxon-name-part-type="species" reg="galilensis">galilensis</tp:taxon-name-part></tp:taxon-name></italic> has been collected in flower in May, June and October and with fruits in June.</p></tp:treatment-sec><tp:treatment-sec sec-type="etymology" id="SECID0EQXAG"><title>Etymology.</title><p>The epithet “<italic>galilensis</italic>” is in honour of the recently created “Parque Natural Regional Bosque de Galilea”, where the type specimen was collected. The Galilea Forest is located between <named-content xmlns:xlink="http://www.w3.org/1999/xlink" content-type="dwc:verbatimCoordinates" xlink:type="simple"><named-content content-type="geo-json" specific-use="{&#34;type&#34;:&#34;Point&#34;,&#34;coordinates&#34;:[-74.530833,3.893333]}" id="NCID0E2XAG" xlink:type="simple">3°53'36"N, 74°31'51"W</named-content></named-content> and<named-content xmlns:xlink="http://www.w3.org/1999/xlink" content-type="dwc:verbatimCoordinates" xlink:type="simple"><named-content content-type="geo-json" specific-use="{&#34;type&#34;:&#34;Point&#34;,&#34;coordinates&#34;:[-74.738889,3.675556]}" id="NCID0EDYAG" xlink:type="simple"> 3°40'32"N, 74°44'20"W</named-content></named-content> in the municipalities of Villarrica and Dolores. We hope that the description of this new Colombian endemic species highlights the importance of the Galilea Forest and stimulates more researchers to explore this beautiful reserve. The Galilea Forest covers more than 26,000 hectares and occupies an elevational range from 1,480 to 3,080 m. It represents a mid-elevation Andean montane forest sandwiched between the lowland tropical rain forest and treeline. Besides the typical Andean cloud forest, the Galilea Forest comprises cushion mire wetlands known as “turberas” and white-sand forests with species adapted to grow in these highly specialised soil conditions (e.g., <italic><tp:taxon-name><tp:taxon-name-part taxon-name-part-type="genus" reg="Utricularia">Utricularia</tp:taxon-name-part></tp:taxon-name></italic> L., <tp:taxon-name><tp:taxon-name-part taxon-name-part-type="family">Lentibulariaceae</tp:taxon-name-part></tp:taxon-name>). The Galilea Forest is considered a strategic ecosystem for water regulation in the watershed area of the Negro River and the Aco and Lusitania ravines that feed the Hidroprado Dam (<xref ref-type="bibr" rid="B21">Quimbayo-Cardona et al. 2019</xref>).</p></tp:treatment-sec><tp:treatment-sec sec-type="discussion" id="SECID0EYYAG"><title>Discussion.</title><p>In the area of Arcabuco, Boyacá, <italic><tp:taxon-name><tp:taxon-name-part taxon-name-part-type="genus" reg="Doselia">D.</tp:taxon-name-part><tp:taxon-name-part taxon-name-part-type="species" reg="galilensis">galilensis</tp:taxon-name-part></tp:taxon-name></italic> is sympatric with <italic><tp:taxon-name><tp:taxon-name-part taxon-name-part-type="genus" reg="Merinthopodium">Merinthopodium</tp:taxon-name-part><tp:taxon-name-part taxon-name-part-type="species" reg="vogelii">vogelii</tp:taxon-name-part></tp:taxon-name></italic> (Cuatrec.) Castillo &amp; R.E.Schult., a vegetatively similar species of <tp:taxon-name><tp:taxon-name-part taxon-name-part-type="tribe">Solandreae</tp:taxon-name-part></tp:taxon-name>. <italic><tp:taxon-name><tp:taxon-name-part taxon-name-part-type="genus" reg="Merinthopodium">Merinthopodium</tp:taxon-name-part><tp:taxon-name-part taxon-name-part-type="species" reg="vogelii">vogelii</tp:taxon-name-part></tp:taxon-name></italic> differs in having green campanulate corollas with strongly reflexed lobes at anthesis and partially exserted anthers, while <italic><tp:taxon-name><tp:taxon-name-part taxon-name-part-type="genus" reg="Doselia">D.</tp:taxon-name-part><tp:taxon-name-part taxon-name-part-type="species" reg="galilensis">galilensis</tp:taxon-name-part></tp:taxon-name></italic> has included anthers and to greenish-white, infundibuliform corollas with slightly reflexed lobes that are purple-tinged at anthesis.</p><fig id="F4" position="float" orientation="portrait"><object-id xmlns:xlink="http://www.w3.org/1999/xlink" content-type="doi" xlink:type="simple">10.3897/phytokeys.202.82101.figure4</object-id><object-id xmlns:xlink="http://www.w3.org/1999/xlink" content-type="arpha" xlink:type="simple">8C673B64-B65C-5AB0-B19E-B011594709A8</object-id><label>Figure 4.</label><caption><p><italic><tp:taxon-name><tp:taxon-name-part taxon-name-part-type="genus" reg="Doselia">Doselia</tp:taxon-name-part><tp:taxon-name-part taxon-name-part-type="species" reg="galilensis">galilensis</tp:taxon-name-part></tp:taxon-name></italic><bold>A</bold> floriferous branch <bold>B</bold> branch with clustered and circular foliar scars <bold>C</bold> flower at anthesis <bold>D</bold> dissected corolla showing inserted stamens <bold>E</bold> detail of a stamen <bold>F</bold> gynoecium with a five-lobed nectariferous disc <bold>G</bold> fruit with an accrescent calyx <bold>H</bold> dissected fruit showing placentation (cross-section) <bold>I</bold> seed (<bold>A–I</bold><italic>Corrales et al. 917</italic>: Drawing by Marcela Morales).</p></caption><graphic xmlns:xlink="http://www.w3.org/1999/xlink" xlink:href="phytokeys-202-073_article-82101__-g004.jpg" position="float" orientation="portrait" xlink:type="simple" id="oo_718996.jpg"><uri content-type="original_file" xlink:type="simple">https://binary.pensoft.net/fig/718996</uri></graphic></fig><p><italic><tp:taxon-name><tp:taxon-name-part taxon-name-part-type="genus" reg="Doselia">Doselia</tp:taxon-name-part><tp:taxon-name-part taxon-name-part-type="species" reg="galilensis">galilensis</tp:taxon-name-part></tp:taxon-name></italic> can be easily differentiated from other species of <italic><tp:taxon-name><tp:taxon-name-part taxon-name-part-type="genus" reg="Doselia">Doselia</tp:taxon-name-part></tp:taxon-name></italic> in its glabrescent mature leaf blades where pubescence is sparse and restricted to midveins and margins (Fig. <xref ref-type="fig" rid="F1">1</xref>; Table <xref ref-type="table" rid="T2">2</xref>). <italic><tp:taxon-name><tp:taxon-name-part taxon-name-part-type="genus" reg="Doselia">Doselia</tp:taxon-name-part><tp:taxon-name-part taxon-name-part-type="species" reg="galilensis">galilensis</tp:taxon-name-part></tp:taxon-name></italic> is morphologically most similar to <italic><tp:taxon-name><tp:taxon-name-part taxon-name-part-type="genus" reg="Doselia">D.</tp:taxon-name-part><tp:taxon-name-part taxon-name-part-type="species" reg="epifita">epifita</tp:taxon-name-part></tp:taxon-name></italic>; both species share several characters that are not present in other species of <italic><tp:taxon-name><tp:taxon-name-part taxon-name-part-type="genus" reg="Doselia">Doselia</tp:taxon-name-part></tp:taxon-name></italic>, such as infundibuliform corollas and included stamens with very short filaments (Fig. <xref ref-type="fig" rid="F1">1</xref>; Table <xref ref-type="table" rid="T2">2</xref>). Unlike <italic><tp:taxon-name><tp:taxon-name-part taxon-name-part-type="genus" reg="Doselia">D.</tp:taxon-name-part><tp:taxon-name-part taxon-name-part-type="species" reg="epifita">epifita</tp:taxon-name-part></tp:taxon-name></italic>, <italic><tp:taxon-name><tp:taxon-name-part taxon-name-part-type="genus" reg="Doselia">D.</tp:taxon-name-part><tp:taxon-name-part taxon-name-part-type="species" reg="galilensis">galilensis</tp:taxon-name-part></tp:taxon-name></italic> is sparsely pubescent, with only a few trichomes along the main veins of the leaves and very few trichomes in other parts of the plant. In contrast, <italic><tp:taxon-name><tp:taxon-name-part taxon-name-part-type="genus" reg="Doselia">D.</tp:taxon-name-part><tp:taxon-name-part taxon-name-part-type="species" reg="epifita">epifita</tp:taxon-name-part></tp:taxon-name></italic> has a dense and persistent pubescence covering the entire plant with persistent trichomes on both sides of the leaves. The calyx lobes in <italic><tp:taxon-name><tp:taxon-name-part taxon-name-part-type="genus" reg="Doselia">D.</tp:taxon-name-part><tp:taxon-name-part taxon-name-part-type="species" reg="galilensis">galilensis</tp:taxon-name-part></tp:taxon-name></italic> are flat and lanceolate compared to the long-triangular undulate calyx lobes in <italic><tp:taxon-name><tp:taxon-name-part taxon-name-part-type="genus" reg="Doselia">D.</tp:taxon-name-part><tp:taxon-name-part taxon-name-part-type="species" reg="epifita">epifita</tp:taxon-name-part></tp:taxon-name></italic>. <italic><tp:taxon-name><tp:taxon-name-part taxon-name-part-type="genus" reg="Doselia">Doselia</tp:taxon-name-part><tp:taxon-name-part taxon-name-part-type="species" reg="galilensis">galilensis</tp:taxon-name-part></tp:taxon-name></italic> has slightly larger corollas with greenish-white tubes and purple-tinged lobes on the abaxial side (Fig. <xref ref-type="fig" rid="F5">5C–F</xref>) compared to <italic><tp:taxon-name><tp:taxon-name-part taxon-name-part-type="genus" reg="Doselia">D.</tp:taxon-name-part><tp:taxon-name-part taxon-name-part-type="species" reg="epifita">epifita</tp:taxon-name-part></tp:taxon-name></italic> with white to purplish corolla tubes with purple lobes on both surfaces (Fig. <xref ref-type="fig" rid="F1">1B</xref>). Styles are consistently pubescent in <italic><tp:taxon-name><tp:taxon-name-part taxon-name-part-type="genus" reg="Doselia">D.</tp:taxon-name-part><tp:taxon-name-part taxon-name-part-type="species" reg="galilensis">galilensis</tp:taxon-name-part></tp:taxon-name></italic> along their entire length, while <italic><tp:taxon-name><tp:taxon-name-part taxon-name-part-type="genus" reg="Doselia">D.</tp:taxon-name-part><tp:taxon-name-part taxon-name-part-type="species" reg="epifita">epifita</tp:taxon-name-part></tp:taxon-name></italic> has glabrous styles except for a few simple uniseriate trichomes at the very base.</p><table-wrap id="T2" position="float" orientation="portrait"><label>Table 2.</label><caption><p>Morphological and geographical comparison of the four species assigned to <italic><tp:taxon-name><tp:taxon-name-part taxon-name-part-type="genus" reg="Doselia">Doselia</tp:taxon-name-part></tp:taxon-name></italic>.</p></caption><table id="TID0ESEBG" rules="all"><tbody><tr><th rowspan="1" colspan="1"/><th rowspan="1" colspan="1">
                    <italic>
                      <tp:taxon-name><tp:taxon-name-part taxon-name-part-type="genus" reg="Doselia">D.</tp:taxon-name-part><tp:taxon-name-part taxon-name-part-type="species" reg="epifita">epifita</tp:taxon-name-part></tp:taxon-name>
                    </italic>
                  </th><th rowspan="1" colspan="1">
                    <italic>
                      <tp:taxon-name><tp:taxon-name-part taxon-name-part-type="genus" reg="Doselia">D.</tp:taxon-name-part><tp:taxon-name-part taxon-name-part-type="species" reg="galilensis">galilensis</tp:taxon-name-part></tp:taxon-name>
                    </italic>
                  </th><th rowspan="1" colspan="1">
                    <italic>
                      <tp:taxon-name><tp:taxon-name-part taxon-name-part-type="genus" reg="Doselia">D.</tp:taxon-name-part><tp:taxon-name-part taxon-name-part-type="species" reg="huilensis">huilensis</tp:taxon-name-part></tp:taxon-name>
                    </italic>
                  </th><th rowspan="1" colspan="1">
                    <italic>
                      <tp:taxon-name><tp:taxon-name-part taxon-name-part-type="genus" reg="Doselia">D.</tp:taxon-name-part><tp:taxon-name-part taxon-name-part-type="species" reg="lopezii">lopezii</tp:taxon-name-part></tp:taxon-name>
                    </italic>
                  </th></tr><tr><td rowspan="1" colspan="1">
                    <bold>Distribution</bold>
                  </td><td rowspan="1" colspan="1">Napo, Pastaza (Ecuador), Putumayo, Caquetá (Colombia)</td><td rowspan="1" colspan="1">Boyacá, Santander, Tolima (Colombia)</td><td rowspan="1" colspan="1">Huila, Putumayo (Colombia)</td><td rowspan="1" colspan="1">Antioquia, Caldas, Risaralda, Valle del Cauca (Colombia)</td></tr><tr><td rowspan="1" colspan="1">
                    <bold>Elevation (m)</bold>
                  </td><td rowspan="1" colspan="1">500–1,500</td><td rowspan="1" colspan="1">1,500–2,300</td><td rowspan="1" colspan="1">2,200–2,300</td><td rowspan="1" colspan="1">1,700–2,100</td></tr><tr><td rowspan="1" colspan="1">
                    <bold>Leaf length × width (cm)</bold>
                  </td><td rowspan="1" colspan="1">11–25 × 6–12</td><td rowspan="1" colspan="1">9.2–17.5 × 6.4–8.4</td><td rowspan="1" colspan="1">9.0–16.7 × 4.6–11.7</td><td rowspan="1" colspan="1">14–22 × 4–9.8</td></tr><tr><td rowspan="1" colspan="1">
                    <bold>Leaf shape</bold>
                  </td><td rowspan="1" colspan="1">Obovate</td><td rowspan="1" colspan="1">Ovate to elliptic</td><td rowspan="1" colspan="1">Elliptic to broadly elliptic</td><td rowspan="1" colspan="1">Elliptic to broadly elliptic</td></tr><tr><td rowspan="1" colspan="1">
                    <bold>Mature leaf pubescence</bold>
                  </td><td rowspan="1" colspan="1">Sparsely pubescent on both surfaces with simple uniseriate trichomes</td><td rowspan="1" colspan="1">Sparsely pubescent on the main veins and margins with simple uniseriate trichomes, becoming glabrescent with age</td><td rowspan="1" colspan="1">Densely pubescent on both surfaces with simple uniseriate trichomes</td><td rowspan="1" colspan="1">Sparsely pubescent on both surfaces with simple uniseriate trichomes</td></tr><tr><td rowspan="1" colspan="1">
                    <bold>Peduncle length (cm)</bold>
                  </td><td rowspan="1" colspan="1">8.5–32.2</td><td rowspan="1" colspan="1">1.2–5.7(–32.5)</td><td rowspan="1" colspan="1">8.5–39</td><td rowspan="1" colspan="1">6–24(–39)</td></tr><tr><td rowspan="1" colspan="1">
                    <bold>Corolla shape</bold>
                  </td><td rowspan="1" colspan="1">Infundibuliform</td><td rowspan="1" colspan="1">Infundibuliform</td><td rowspan="1" colspan="1">Tubular-campanulate</td><td rowspan="1" colspan="1">Hypocrateriform</td></tr><tr><td rowspan="1" colspan="1">
                    <bold>Corolla length (cm)</bold>
                  </td><td rowspan="1" colspan="1">9–11</td><td rowspan="1" colspan="1">12–15</td><td rowspan="1" colspan="1">8.5–10</td><td rowspan="1" colspan="1">8–11</td></tr><tr><td rowspan="1" colspan="1">
                    <bold>Corolla lobe length × width (cm)</bold>
                  </td><td rowspan="1" colspan="1">3.4–4.2 × 2.5–3.3</td><td rowspan="1" colspan="1">3.2–3.8 × 2.8–3.1</td><td rowspan="1" colspan="1">2.3–3.3 × 1.6–1.7</td><td rowspan="1" colspan="1">3.2–3.9 × 3.7–4.1</td></tr><tr><td rowspan="1" colspan="1">
                    <bold>Anther position</bold>
                  </td><td rowspan="1" colspan="1">Included</td><td rowspan="1" colspan="1">Included</td><td rowspan="1" colspan="1">Exserted</td><td rowspan="1" colspan="1">Partially exserted</td></tr><tr><td rowspan="1" colspan="1">
                    <bold>Anther length (cm)</bold>
                  </td><td rowspan="1" colspan="1">1.6–2.7</td><td rowspan="1" colspan="1">1.6–2.1</td><td rowspan="1" colspan="1">1.4–1.9</td><td rowspan="1" colspan="1">1.9–2.2</td></tr></tbody></table></table-wrap><fig id="F5" position="float" orientation="portrait"><object-id xmlns:xlink="http://www.w3.org/1999/xlink" content-type="doi" xlink:type="simple">10.3897/phytokeys.202.82101.figure5</object-id><object-id xmlns:xlink="http://www.w3.org/1999/xlink" content-type="arpha" xlink:type="simple">35EC9DB4-95A4-5BFE-97FC-5FA9AA5C85E0</object-id><label>Figure 5.</label><caption><p><italic><tp:taxon-name><tp:taxon-name-part taxon-name-part-type="genus" reg="Doselia">Doselia</tp:taxon-name-part><tp:taxon-name-part taxon-name-part-type="species" reg="galilensis">galilensis</tp:taxon-name-part></tp:taxon-name></italic><bold>A</bold> habitat in type locality in Galilea forest, Villarrica, Tolima <bold>B</bold> mid-elevation moist forest habitat in Galilea forest <bold>C</bold> floriferous branch with a flower <bold>D</bold> floriferous branch with a dissected and opened corolla showing corolla colouration inside and the inserted stamens <bold>E</bold> female <italic><tp:taxon-name><tp:taxon-name-part taxon-name-part-type="genus" reg="Euglossa">Euglossa</tp:taxon-name-part></tp:taxon-name></italic> bee visiting the flower <bold>F</bold> front view of the corolla showing the purple-tinged lobes and the inserted stamens <bold>G</bold> developing fruit covered by an accrescent calyx (<bold>A–G</bold><italic>Corrales et al. 917</italic>: Photographs by Boris Villanueva).</p></caption><graphic xmlns:xlink="http://www.w3.org/1999/xlink" xlink:href="phytokeys-202-073_article-82101__-g005.jpg" position="float" orientation="portrait" xlink:type="simple" id="oo_718997.jpg"><uri content-type="original_file" xlink:type="simple">https://binary.pensoft.net/fig/718997</uri></graphic></fig></tp:treatment-sec><tp:treatment-sec sec-type="material" id="SECID0E1LBG"><title>Specimens examined.</title><p>Colombia. <bold>Boyacá</bold>: Municipio de Arcabuco, La Cumbre, 2300 m, 22 May 1980 (fl), <italic>Pérez 01</italic> (COL). <bold>Santander</bold>: Municipio de San Vicente de Chucurí, vereda Centro, sector Germania, parte alta, serranía de Los Yariguíes, camino de Lengerke entre Zapatoca y San Vicente de Chucurí, sector Reserva Proaves “Reinita Cielo Azul”, <named-content xmlns:xlink="http://www.w3.org/1999/xlink" content-type="dwc:verbatimCoordinates" xlink:type="simple"><named-content content-type="geo-json" specific-use="{&#34;type&#34;:&#34;Point&#34;,&#34;coordinates&#34;:[-73.377222,6.846111]}" id="NCID0EJMBG" xlink:type="simple">6°50'46"N, 73°22'38W</named-content></named-content>, 1672 m, 20 Oct 2021 (fl), <italic>D. Díaz-Rueda et al. 2272</italic> (<named-content xmlns:xlink="http://www.w3.org/1999/xlink" content-type="dwc:institutional_code" xlink:title="Herbario del Jardín Botánico de Bogotá" xlink:href="http://grbio.org/institution/jard%C3%ADn-bot%C3%A1nico" xlink:type="simple">JBB</named-content>). <bold>Tolima</bold>: Municipio Dolores, Vereda El Carmen, Bosque de Galilea, zona Riachón, cerca de parcela permanente de monitoreo de 1 Ha No 5, <named-content xmlns:xlink="http://www.w3.org/1999/xlink" content-type="dwc:verbatimCoordinates" xlink:type="simple"><named-content content-type="geo-json" specific-use="{&#34;type&#34;:&#34;Point&#34;,&#34;coordinates&#34;:[-74.685156,3.681417]}" id="NCID0EZMBG" xlink:type="simple">03°40'53.10"N, 74°41'6.56"W</named-content></named-content>, 2122 m, 08 Aug 2019 (fl) <italic>Rivera et al. 26</italic> (<named-content xmlns:xlink="http://www.w3.org/1999/xlink" content-type="dwc:institutional_code" xlink:title="Herbario del Jardín Botánico de Bogotá" xlink:href="http://grbio.org/institution/jard%C3%ADn-bot%C3%A1nico" xlink:type="simple">JBB</named-content>); Municipio Villarrica, La Colonia, vereda La Colonia, Bosque de Galilea <named-content xmlns:xlink="http://www.w3.org/1999/xlink" content-type="dwc:verbatimCoordinates" xlink:type="simple"><named-content content-type="geo-json" specific-use="{&#34;type&#34;:&#34;Point&#34;,&#34;coordinates&#34;:[-74.553367,3.872392]}" id="NCID0EHNBG" xlink:type="simple">03°52'20.61"N, 74°33'12.12"W</named-content></named-content>, 2000 m, 10 Jan 2020 (fl), <italic>M. F. Valencia &amp; M. Rincón 308</italic> (<named-content xmlns:xlink="http://www.w3.org/1999/xlink" content-type="dwc:institutional_code" xlink:title="Universidad del Tolima herbarium" xlink:href="http://grbio.org/institution/universidad-del-tolima" xlink:type="simple">TOLI</named-content>).</p></tp:treatment-sec><tp:treatment-sec><!--Section generated to contain objects referenced in tp:taxon-treatment.--><fig id="F1" position="float" orientation="portrait"><object-id xmlns:xlink="http://www.w3.org/1999/xlink" content-type="doi" xlink:type="simple">10.3897/phytokeys.202.82101.figure1</object-id><object-id xmlns:xlink="http://www.w3.org/1999/xlink" content-type="arpha" xlink:type="simple">206DD440-D100-5F39-AFB8-3FD67A8CDC1E</object-id><label>Figure 1.</label><caption><p><italic><tp:taxon-name><tp:taxon-name-part taxon-name-part-type="genus" reg="Doselia">Doselia</tp:taxon-name-part></tp:taxon-name></italic> A.Orejuela &amp; Särkinen <bold>A</bold> pseudoverticillate leaves in <italic><tp:taxon-name><tp:taxon-name-part taxon-name-part-type="genus" reg="Doselia">D.</tp:taxon-name-part><tp:taxon-name-part taxon-name-part-type="species" reg="epifita">epifita</tp:taxon-name-part></tp:taxon-name></italic><bold>B</bold> infundibuliform cream-purplish corolla of <italic><tp:taxon-name><tp:taxon-name-part taxon-name-part-type="genus" reg="Doselia">D.</tp:taxon-name-part><tp:taxon-name-part taxon-name-part-type="species" reg="epifita">epifita</tp:taxon-name-part></tp:taxon-name></italic><bold>C</bold> infundibuliform greenish-white corolla with subtle purple veins of <italic><tp:taxon-name><tp:taxon-name-part taxon-name-part-type="genus" reg="Doselia">D.</tp:taxon-name-part><tp:taxon-name-part taxon-name-part-type="species" reg="galilensis">galilensis</tp:taxon-name-part></tp:taxon-name></italic><bold>D</bold> tubular-campanulate yellowish-green corolla of <italic><tp:taxon-name><tp:taxon-name-part taxon-name-part-type="genus" reg="Doselia">D.</tp:taxon-name-part><tp:taxon-name-part taxon-name-part-type="species" reg="huilensis">huilensis</tp:taxon-name-part></tp:taxon-name></italic> with strong purple-tinged reticulation along major and minor veins <bold>E</bold> developing fruit in <italic><tp:taxon-name><tp:taxon-name-part taxon-name-part-type="genus" reg="Doselia">D.</tp:taxon-name-part><tp:taxon-name-part taxon-name-part-type="species" reg="huilensis">huilensis</tp:taxon-name-part></tp:taxon-name></italic><bold>F</bold> hypocrateriform orange corollas in <italic><tp:taxon-name><tp:taxon-name-part taxon-name-part-type="genus" reg="Doselia">D.</tp:taxon-name-part><tp:taxon-name-part taxon-name-part-type="species" reg="lopezii">lopezii</tp:taxon-name-part></tp:taxon-name></italic><bold>G</bold> pendent long flowering branches in <italic><tp:taxon-name><tp:taxon-name-part taxon-name-part-type="genus" reg="Doselia">D.</tp:taxon-name-part><tp:taxon-name-part taxon-name-part-type="species" reg="lopezii">lopezii</tp:taxon-name-part></tp:taxon-name></italic> with clustered leaves and orange corollas in frontal view <bold>H</bold> developing fruit in <italic><tp:taxon-name><tp:taxon-name-part taxon-name-part-type="genus" reg="Doselia">D.</tp:taxon-name-part><tp:taxon-name-part taxon-name-part-type="species" reg="lopezii">lopezii</tp:taxon-name-part></tp:taxon-name></italic> with a nectariferous disc at the base (Vouchers: <bold>A</bold><italic>Orozco et al. 3876</italic> (COL), <bold>B</bold> no voucher, <bold>C</bold><italic>Corrales et al. 917</italic> (<abbrev xmlns:xlink="http://www.w3.org/1999/xlink" xlink:title="Herbario del Jardín Botánico de Bogotá" id="ABBRID0EDLAE" xlink:type="simple">JBB</abbrev>, <abbrev xmlns:xlink="http://www.w3.org/1999/xlink" xlink:title="Universidad del Tolima herbarium" id="ABBRID0EHLAE" xlink:type="simple">TOLI</abbrev>), <bold>D</bold><italic>Coral 34</italic> (HEEA), <bold>E</bold><italic>Orejuela &amp; Vélez-Puerta</italic> 112 (COL) <bold>F</bold><italic>Orejuela et al. 727</italic> (<abbrev xmlns:xlink="http://www.w3.org/1999/xlink" xlink:title="Herbario del Jardín Botánico de Bogotá" id="ABBRID0EXLAE" xlink:type="simple">JBB</abbrev>) <bold>G</bold> no voucher <bold>H</bold><italic>Orejuela &amp; Calderon 170</italic> (COL): photos by Alistair Hay, Andreas Kay, Andrés Orejuela, Boris Villanueva, Brayan Coral, and Eduardo Calderon.</p></caption><graphic xmlns:xlink="http://www.w3.org/1999/xlink" xlink:href="phytokeys-202-073_article-82101__-g001.jpg" position="float" orientation="portrait" xlink:type="simple" id="oo_718993.jpg"><uri content-type="original_file" xlink:type="simple">https://binary.pensoft.net/fig/718993</uri></graphic></fig><fig id="F2" position="float" orientation="portrait"><object-id xmlns:xlink="http://www.w3.org/1999/xlink" content-type="doi" xlink:type="simple">10.3897/phytokeys.202.82101.figure2</object-id><object-id xmlns:xlink="http://www.w3.org/1999/xlink" content-type="arpha" xlink:type="simple">CC9742EC-1B78-543D-83BA-AF22E6EF7160</object-id><label>Figure 2.</label><caption><p>Geographic distribution of <italic><tp:taxon-name><tp:taxon-name-part taxon-name-part-type="genus" reg="Doselia">Doselia</tp:taxon-name-part></tp:taxon-name></italic>, including <italic><tp:taxon-name><tp:taxon-name-part taxon-name-part-type="genus" reg="Doselia">D.</tp:taxon-name-part><tp:taxon-name-part taxon-name-part-type="species" reg="galilensis">galilensis</tp:taxon-name-part></tp:taxon-name></italic> (green triangles).</p></caption><graphic xmlns:xlink="http://www.w3.org/1999/xlink" xlink:href="phytokeys-202-073_article-82101__-g002.jpg" position="float" orientation="portrait" xlink:type="simple" id="oo_718994.jpg"><uri content-type="original_file" xlink:type="simple">https://binary.pensoft.net/fig/718994</uri></graphic></fig></tp:treatment-sec><ref-list><ref id="B9"><mixed-citation xmlns:xlink="http://www.w3.org/1999/xlink" xlink:type="simple">IUCN (<year>2022</year>) Guidelines for Using the IUCN Red List Categories and Criteria. Version 15. Prepared by the Standards and Petitions Committee. <ext-link xlink:type="simple" ext-link-type="uri" xlink:href="http://www.iucnredlist.org/documents/RedListGuidelines.pdf">http://www.iucnredlist.org/documents/RedListGuidelines.pdf</ext-link> [accessed: 1 February 2022]</mixed-citation></ref><ref id="B21"><mixed-citation xmlns:xlink="http://www.w3.org/1999/xlink" xlink:type="simple"><person-group><name name-style="western"><surname>Quimbayo-Cardona</surname><given-names>MÁ</given-names></name><name name-style="western"><surname>Loaiza-Hernandez</surname><given-names>HN</given-names></name><name name-style="western"><surname>Suárez-Sánchez</surname><given-names>GP</given-names></name></person-group> (<year>2019</year>) Nuevos registros de distribución de <italic><tp:taxon-name><tp:taxon-name-part taxon-name-part-type="genus">Grallaricula</tp:taxon-name-part><tp:taxon-name-part taxon-name-part-type="species">flavirostris</tp:taxon-name-part></tp:taxon-name></italic> (<tp:taxon-name><tp:taxon-name-part taxon-name-part-type="family">Grallaridae</tp:taxon-name-part></tp:taxon-name>) en la cordillera oriental de los Andes colombianos. Ornitologia Colombiana 17: eNB09.</mixed-citation></ref></ref-list></tp:taxon-treatment>
