# Supplementary material for: ﻿Monograph of Doselia (Solanaceae), a new hemiepiphytic genus endemic to the northern Andes
Source: PhytoKeys. 2022 Jul 26;202:73–96. doi: 10.3897/phytokeys.202.82101 (PMC9849014; doi:10.3897/phytokeys.202.82101)
Supplement: XML Treatment for Doselia huilensis [file phytokeys.202.82101-treatment4.xml]

<!DOCTYPE tp:taxon-treatment
  PUBLIC "-//TaxonX//DTD Taxonomic Treatment Publishing DTD v0 20100105//EN" "tax-treatment-NSO.dtd">
<tp:taxon-treatment xmlns:tp="http://www.plazi.org/taxpub"><tp:treatment-meta><kwd-group><label>Taxon classification</label><kwd>
              <named-content content-type="kingdom">Plantae</named-content>
            </kwd><kwd>
              <named-content content-type="order">Solanales</named-content>
            </kwd><kwd>
              <named-content content-type="family">Solanaceae</named-content>
            </kwd></kwd-group><mixed-citation publication-type="journal"><person-group><name><surname>Orejuela</surname><given-names>Andrés</given-names></name><name><surname>Villanueva</surname><given-names>Boris</given-names></name><name><surname>Orozco</surname><given-names>Clara Inés</given-names></name><name><surname>Knapp</surname><given-names>Sandra</given-names></name><name><surname>Särkinen</surname><given-names>Tiina</given-names></name></person-group><article-title>﻿Monograph of <italic><tp:taxon-name><tp:taxon-name-part taxon-name-part-type="genus" reg="Doselia">Doselia</tp:taxon-name-part></tp:taxon-name></italic> (<tp:taxon-name><tp:taxon-name-part taxon-name-part-type="family">Solanaceae</tp:taxon-name-part></tp:taxon-name>), a new hemiepiphytic genus endemic to the northern Andes</article-title><source>PhytoKeys</source><day>26</day><month>07</month><year>2022</year><volume>202</volume><fpage>73</fpage><lpage>96</lpage><pub-id pub-id-type="doi">10.3897/phytokeys.202.82101</pub-id></mixed-citation></tp:treatment-meta><tp:nomenclature><label>﻿3.</label><tp:taxon-name>
            <object-id xmlns:xlink="http://www.w3.org/1999/xlink" content-type="arpha" xlink:type="simple">3E93FAEE-4275-5355-AC19-A924DCB23BB3</object-id>
            <tp:taxon-name-part taxon-name-part-type="genus" reg="Doselia">Doselia</tp:taxon-name-part>
            <tp:taxon-name-part taxon-name-part-type="species" reg="huilensis">huilensis</tp:taxon-name-part>
            <object-id xmlns:xlink="http://www.w3.org/1999/xlink" content-type="ipni" xlink:type="simple">urn:lsid:ipni.org:names:77302331-1</object-id>
          </tp:taxon-name><tp:taxon-authority>(A.Orejuela &amp; J.M.Vélez) A.Orejuela &amp; Särkinen</tp:taxon-authority><tp:taxon-status xmlns:xlink="http://www.w3.org/1999/xlink" xlink:type="simple">comb. nov.</tp:taxon-status><xref ref-type="fig" rid="F1">Figs 1D, E</xref><xref ref-type="fig" rid="F6">, 6</xref><tp:nomenclature-citation-list><tp:nomenclature-citation><tp:taxon-name>
                <tp:taxon-name-part taxon-name-part-type="genus" reg="Markea">Markea</tp:taxon-name-part>
                <tp:taxon-name-part taxon-name-part-type="species" reg="huilensis">huilensis</tp:taxon-name-part>
              </tp:taxon-name><comment>A.Orejuela &amp; J.M.Vélez, Phytotaxa 167(2): 156, Figs <xref ref-type="fig" rid="F6">6</xref>, <xref ref-type="fig" rid="F7">7</xref>. 2014. Type. Colombia. Huila: Municipio de La Plata, vereda La María, Finca Meremberg, sitio Agua Bonita, <named-content xmlns:xlink="http://www.w3.org/1999/xlink" content-type="dwc:verbatimCoordinates" xlink:type="simple"><named-content content-type="geo-json" specific-use="{&#34;type&#34;:&#34;Point&#34;,&#34;coordinates&#34;:[-76.109167,2.203611]}" id="NCID0E4PBG" xlink:type="simple">02°12'13"N, 76°06'33"W</named-content></named-content>, 2,287 m, 5 Aug 2010 (fl,fr), <italic>A. Orejuela &amp; J.M. Vélez-Puerta 112</italic> (holotype: COL! [COL000420611]; isotypes: COL! [COL000420613]).</comment></tp:nomenclature-citation></tp:nomenclature-citation-list></tp:nomenclature><tp:treatment-sec sec-type="material" id="SECID0EEQBG"><title>Type.</title><p>Based on <italic><tp:taxon-name><tp:taxon-name-part taxon-name-part-type="genus" reg="Markea">Markea</tp:taxon-name-part><tp:taxon-name-part taxon-name-part-type="species" reg="huilensis">huilensis</tp:taxon-name-part></tp:taxon-name></italic> A.Orejuela &amp; J.M.Vélez</p><fig id="F6" position="float" orientation="portrait"><object-id xmlns:xlink="http://www.w3.org/1999/xlink" content-type="doi" xlink:type="simple">10.3897/phytokeys.202.82101.figure6</object-id><object-id xmlns:xlink="http://www.w3.org/1999/xlink" content-type="arpha" xlink:type="simple">1C5AD222-1589-5D4E-9584-DEDFEAC145C1</object-id><label>Figure 6.</label><caption><p><italic><tp:taxon-name><tp:taxon-name-part taxon-name-part-type="genus" reg="Doselia">Doselia</tp:taxon-name-part><tp:taxon-name-part taxon-name-part-type="species" reg="huilensis">huilensis</tp:taxon-name-part></tp:taxon-name></italic><bold>A</bold> floriferous branch <bold>B</bold> indument on the leaf blade <bold>C</bold> indument on young stems <bold>D</bold> leaf arrangement <bold>E</bold> flower bud <bold>F</bold> flower in anthesis <bold>G</bold> stamens <bold>H</bold> gynoecium <bold>I</bold> fruit with sepals removed <bold>J</bold> fruit in cross section <bold>K</bold> seed <bold>L</bold> embryo (<bold>A–L</bold><italic>A. Orejuela &amp; J.M. Vélez 112</italic>: Drawing by Marcela Morales, first published in <xref ref-type="bibr" rid="B16">Orejuela et al. (2014)</xref>, reproduced with permission).</p></caption><graphic xmlns:xlink="http://www.w3.org/1999/xlink" xlink:href="phytokeys-202-073_article-82101__-g006.jpg" position="float" orientation="portrait" xlink:type="simple" id="oo_718998.jpg"><uri content-type="original_file" xlink:type="simple">https://binary.pensoft.net/fig/718998</uri></graphic></fig></tp:treatment-sec><tp:treatment-sec sec-type="description" id="SECID0ENSBG"><title>Description.</title><p>Hemiepiphytic liana with adventitious roots. Stems densely pubescent with simple, uniseriate (2–) 4–7 (–11)-celled, hyaline to ochre-brown trichomes 0.2–1.8 mm long, with a deciduous apex and a persistent multicellular base giving the surface a tuberculate appearance, stems glabrescent with age. Leaves tightly clustered towards the branch tips, 9.0–16.7 cm long, 4.6–11.7 cm wide, elliptic to broadly elliptic, densely pubescent with simple 4–9-celled uniseriate hyaline to dark olive-brown trichomes 0.3–2 mm long on both surfaces; major veins 4–6 pairs, slightly raised abaxially; base cuneate or obtuse, asymmetric; margins entire to undulate; apex usually acuminate, mucronate; petiole 0.4–3.8 cm long, densely pubescent. Inflorescence sub-axillary, simple to branched, bracteate, 18–50 cm long, ca. 2–7-flowered, surface tuberculate and densely pubescent with trichomes as on the stems; peduncle 8.5–39 cm long; bracts foliaceous and linear, 5–6 cm long, 1–2 cm wide; pedicels 1.5–2 cm long, distally winged and thickened. Calyx ca. 3.3 cm long, 1.5 cm wide, dark green with purple margins and reticulate along the veins, pubescent with simple 4–7-celled uniseriate white hyaline to brown trichomes; tube 0.5–0.7 mm long; lobes undulate, 2.7–5.2 cm long, 1.3–1.5 cm wide, lanceolate, apically acuminate with an acumen 0.6–0.9 mm long, green with the main vein and the margins purple-brown, pubescent with simple uniseriate trichomes on the abaxial side. Corolla 8.5–10 cm long, the inner corolla diameter 4.5–5 cm, tubular-campanulate; tube 6.2–6.7 cm long, scarcely pubescent with trichomes similar to those of the calyx, yellowish green with strong purple-tinged reticulation along major and minor veins both abaxially and adaxially; tube differentiated into a narrow base ca. 0.2 cm long and 0.8–1 cm wide and a wide distal portion 4.2–4.6 cm long, ca. 5 cm wide; lobes 2.3–3.3 cm long, 1.6–1.7 cm wide, oblong, reflexed during anthesis, colour similar to that of the corolla tube, the margins revolute, the apex obtuse, glabrous. Stamens 6.1–6.9 cm long, fully exserted beyond corolla tube; filaments 4.7–5 cm long, adnate at ca. 2 cm from the base of the corolla, purplish, densely pubescent with simple uniseriate trichomes at the insertion point like those on calyx; anthers 1.4–1.9 cm long, 1.3–1.5 mm wide. Ovary ca. 7 mm long, ca. 3.5 mm wide, light yellow, glabrous; style 7.3–8 cm long, cream; stigma clavate. Fruit ca. 4.2 cm long, ca. 2.5 cm wide, dark green, exocarp 2–2.8 mm thick when fresh, coriaceous, black when dry; fruiting calyx persistent, accrescent and covering the fruit, appressed at maturity, the lobes 4–5 cm long, 2.2 cm wide. Seeds numerous, 2.6–3.0 mm long, 1.2–1.4 mm wide, ochre when fresh, dark brown when dry, the testa reticulate, the testal cells rectangular in outline. Chromosome number unknown.</p><fig id="F7" position="float" orientation="portrait"><object-id xmlns:xlink="http://www.w3.org/1999/xlink" content-type="doi" xlink:type="simple">10.3897/phytokeys.202.82101.figure7</object-id><object-id xmlns:xlink="http://www.w3.org/1999/xlink" content-type="arpha" xlink:type="simple">324397E1-7979-5C51-AD03-DE3BF9261E3B</object-id><label>Figure 7.</label><caption><p><italic><tp:taxon-name><tp:taxon-name-part taxon-name-part-type="genus" reg="Doselia">Doselia</tp:taxon-name-part><tp:taxon-name-part taxon-name-part-type="species" reg="lopezii">lopezii</tp:taxon-name-part></tp:taxon-name></italic><bold>A</bold> branch with clustered leaves and an inflorescence axis <bold>B</bold> trichomes on leaves <bold>C</bold> trichomes on the calyx <bold>D</bold> trichomes at the filament insertion point <bold>E</bold> flower at anthesis <bold>F</bold> dissected corolla showing partially exserted stamens <bold>G</bold> stamen in lateral view <bold>H</bold> detail of a stamen showing the insertion of the filament <bold>I</bold> detail of the stigma <bold>J</bold> fruit with an accrescent calyx with two calyx lobes removed (<bold>A–I</bold><italic>López Filgueiras 8208</italic>: Drawing by Nidia Flury, first published in <xref ref-type="bibr" rid="B6">Hunziker (1985)</xref>, reproduced with permission, the original drawing was edited by Omar Bernal and the fruit drawn by Humberto Mendoza).</p></caption><graphic xmlns:xlink="http://www.w3.org/1999/xlink" xlink:href="phytokeys-202-073_article-82101__-g007.jpg" position="float" orientation="portrait" xlink:type="simple" id="oo_718999.jpg"><uri content-type="original_file" xlink:type="simple">https://binary.pensoft.net/fig/718999</uri></graphic></fig></tp:treatment-sec><tp:treatment-sec sec-type="distribution" id="SECID0EGUBG"><title>Distribution</title><p>(Fig. <xref ref-type="fig" rid="F2">2</xref>). <italic><tp:taxon-name><tp:taxon-name-part taxon-name-part-type="genus" reg="Doselia">Doselia</tp:taxon-name-part><tp:taxon-name-part taxon-name-part-type="species" reg="huilensis">huilensis</tp:taxon-name-part></tp:taxon-name></italic> is known only from the Departments of Huila and Putumayo in southwestern Colombia.</p></tp:treatment-sec><tp:treatment-sec sec-type="ecology" id="SECID0E2UBG"><title>Ecology.</title><p><italic><tp:taxon-name><tp:taxon-name-part taxon-name-part-type="genus" reg="Doselia">Doselia</tp:taxon-name-part><tp:taxon-name-part taxon-name-part-type="species" reg="huilensis">huilensis</tp:taxon-name-part></tp:taxon-name></italic> is found in preserved or partially altered oak forests from 2,200 to 2,300 m elevation.</p></tp:treatment-sec><tp:treatment-sec sec-type="Preliminary conservation status" id="SECID0EMVBG"><title>Preliminary conservation status</title><p><xref ref-type="bibr" rid="B9">IUCN (2022)</xref>. <italic><tp:taxon-name><tp:taxon-name-part taxon-name-part-type="genus" reg="Doselia">Doselia</tp:taxon-name-part><tp:taxon-name-part taxon-name-part-type="species" reg="huilensis">huilensis</tp:taxon-name-part></tp:taxon-name></italic> is reaffirmed (following <xref ref-type="bibr" rid="B16">Orejuela et al. 2014</xref>) here as an endangered species (EN) according to criteria B1ab [i, iii] based on the small <abbrev xmlns:xlink="http://www.w3.org/1999/xlink" xlink:title="Extent of Occurrence" id="ABBRID0EFWBG" xlink:type="simple">EOO</abbrev> (~750 km<sup>2</sup>), a small number of known populations, and the highly fragmented condition of the relictual forests where it occurs. The species is known from five collections from three localities. Two of these localities are in the Department of Huila 80 km apart, and one recent collection is known from the Valle del Sibundoy, Department of Putumayo, that extends the species distribution approximately 100 km to the south.</p></tp:treatment-sec><tp:treatment-sec sec-type="discussion" id="SECID0ELWBG"><title>Discussion.</title><p><italic><tp:taxon-name><tp:taxon-name-part taxon-name-part-type="genus" reg="Doselia">Doselia</tp:taxon-name-part><tp:taxon-name-part taxon-name-part-type="species" reg="huilensis">huilensis</tp:taxon-name-part></tp:taxon-name></italic> differs from all other <italic><tp:taxon-name><tp:taxon-name-part taxon-name-part-type="genus" reg="Doselia">Doselia</tp:taxon-name-part></tp:taxon-name></italic> species in its tubular-campanulate corollas with fully exserted anthers (Table <xref ref-type="table" rid="T2">2</xref>; Fig. <xref ref-type="fig" rid="F1">1D</xref>). The species is densely pubescent throughout, which is useful in distinguishing it from other <italic><tp:taxon-name><tp:taxon-name-part taxon-name-part-type="genus" reg="Doselia">Doselia</tp:taxon-name-part></tp:taxon-name></italic> species that are either glabrescent or less densely pubescent (Table <xref ref-type="table" rid="T2">2</xref>).</p></tp:treatment-sec><tp:treatment-sec sec-type="material" id="SECID0EWXBG"><title>Specimens examined.</title><p>Colombia. <bold>Huila</bold>: Municipio de La Plata,-vereda Agua Bonita, Finca Meremberg, 2,200–2,300 m, 21 Jul 1975 (fl), <italic>Díaz-Piedrahita et al. 793</italic> (COL); Carretera Popayán-La Plata, km 100, Reserva forestal de Fauna y Flora Meremberg, 2,300 m, 12 Dec 1982 (fl), <italic>Murcia 09</italic> (COL); Municipio San Agustín, vereda La Castellana, reserva privada Los Yalcones, interfluvio quebrada El Palmar-río Balseros, sitio El Palmar, <named-content xmlns:xlink="http://www.w3.org/1999/xlink" content-type="dwc:verbatimCoordinates" xlink:type="simple"><named-content content-type="geo-json" specific-use="{&#34;type&#34;:&#34;Point&#34;,&#34;coordinates&#34;:[-76.351389,1.795556]}" id="NCID0EFYBG" xlink:type="simple">1°47´44"N, 76°21´5"W</named-content></named-content>, 2,400–2,600 m, 15–20 Aug 2005, <italic>Mendoza &amp; Robles 16548</italic> (FMB). <bold>Putumayo</bold>: Valle del Sibundoy, Reserva Natural Yumartán, cuenca alta del río Putumayo, por la garganta del Balsayaco, 3 Mar 2021 (fl), <italic>Coral 34</italic> (HEAA).</p></tp:treatment-sec><tp:treatment-sec><!--Section generated to contain objects referenced in tp:taxon-treatment.--><fig id="F1" position="float" orientation="portrait"><object-id xmlns:xlink="http://www.w3.org/1999/xlink" content-type="doi" xlink:type="simple">10.3897/phytokeys.202.82101.figure1</object-id><object-id xmlns:xlink="http://www.w3.org/1999/xlink" content-type="arpha" xlink:type="simple">206DD440-D100-5F39-AFB8-3FD67A8CDC1E</object-id><label>Figure 1.</label><caption><p><italic><tp:taxon-name><tp:taxon-name-part taxon-name-part-type="genus" reg="Doselia">Doselia</tp:taxon-name-part></tp:taxon-name></italic> A.Orejuela &amp; Särkinen <bold>A</bold> pseudoverticillate leaves in <italic><tp:taxon-name><tp:taxon-name-part taxon-name-part-type="genus" reg="Doselia">D.</tp:taxon-name-part><tp:taxon-name-part taxon-name-part-type="species" reg="epifita">epifita</tp:taxon-name-part></tp:taxon-name></italic><bold>B</bold> infundibuliform cream-purplish corolla of <italic><tp:taxon-name><tp:taxon-name-part taxon-name-part-type="genus" reg="Doselia">D.</tp:taxon-name-part><tp:taxon-name-part taxon-name-part-type="species" reg="epifita">epifita</tp:taxon-name-part></tp:taxon-name></italic><bold>C</bold> infundibuliform greenish-white corolla with subtle purple veins of <italic><tp:taxon-name><tp:taxon-name-part taxon-name-part-type="genus" reg="Doselia">D.</tp:taxon-name-part><tp:taxon-name-part taxon-name-part-type="species" reg="galilensis">galilensis</tp:taxon-name-part></tp:taxon-name></italic><bold>D</bold> tubular-campanulate yellowish-green corolla of <italic><tp:taxon-name><tp:taxon-name-part taxon-name-part-type="genus" reg="Doselia">D.</tp:taxon-name-part><tp:taxon-name-part taxon-name-part-type="species" reg="huilensis">huilensis</tp:taxon-name-part></tp:taxon-name></italic> with strong purple-tinged reticulation along major and minor veins <bold>E</bold> developing fruit in <italic><tp:taxon-name><tp:taxon-name-part taxon-name-part-type="genus" reg="Doselia">D.</tp:taxon-name-part><tp:taxon-name-part taxon-name-part-type="species" reg="huilensis">huilensis</tp:taxon-name-part></tp:taxon-name></italic><bold>F</bold> hypocrateriform orange corollas in <italic><tp:taxon-name><tp:taxon-name-part taxon-name-part-type="genus" reg="Doselia">D.</tp:taxon-name-part><tp:taxon-name-part taxon-name-part-type="species" reg="lopezii">lopezii</tp:taxon-name-part></tp:taxon-name></italic><bold>G</bold> pendent long flowering branches in <italic><tp:taxon-name><tp:taxon-name-part taxon-name-part-type="genus" reg="Doselia">D.</tp:taxon-name-part><tp:taxon-name-part taxon-name-part-type="species" reg="lopezii">lopezii</tp:taxon-name-part></tp:taxon-name></italic> with clustered leaves and orange corollas in frontal view <bold>H</bold> developing fruit in <italic><tp:taxon-name><tp:taxon-name-part taxon-name-part-type="genus" reg="Doselia">D.</tp:taxon-name-part><tp:taxon-name-part taxon-name-part-type="species" reg="lopezii">lopezii</tp:taxon-name-part></tp:taxon-name></italic> with a nectariferous disc at the base (Vouchers: <bold>A</bold><italic>Orozco et al. 3876</italic> (COL), <bold>B</bold> no voucher, <bold>C</bold><italic>Corrales et al. 917</italic> (<abbrev xmlns:xlink="http://www.w3.org/1999/xlink" xlink:title="Herbario del Jardín Botánico de Bogotá" id="ABBRID0EDLAE" xlink:type="simple">JBB</abbrev>, <abbrev xmlns:xlink="http://www.w3.org/1999/xlink" xlink:title="Universidad del Tolima herbarium" id="ABBRID0EHLAE" xlink:type="simple">TOLI</abbrev>), <bold>D</bold><italic>Coral 34</italic> (HEEA), <bold>E</bold><italic>Orejuela &amp; Vélez-Puerta</italic> 112 (COL) <bold>F</bold><italic>Orejuela et al. 727</italic> (<abbrev xmlns:xlink="http://www.w3.org/1999/xlink" xlink:title="Herbario del Jardín Botánico de Bogotá" id="ABBRID0EXLAE" xlink:type="simple">JBB</abbrev>) <bold>G</bold> no voucher <bold>H</bold><italic>Orejuela &amp; Calderon 170</italic> (COL): photos by Alistair Hay, Andreas Kay, Andrés Orejuela, Boris Villanueva, Brayan Coral, and Eduardo Calderon.</p></caption><graphic xmlns:xlink="http://www.w3.org/1999/xlink" xlink:href="phytokeys-202-073_article-82101__-g001.jpg" position="float" orientation="portrait" xlink:type="simple" id="oo_718993.jpg"><uri content-type="original_file" xlink:type="simple">https://binary.pensoft.net/fig/718993</uri></graphic></fig><fig id="F2" position="float" orientation="portrait"><object-id xmlns:xlink="http://www.w3.org/1999/xlink" content-type="doi" xlink:type="simple">10.3897/phytokeys.202.82101.figure2</object-id><object-id xmlns:xlink="http://www.w3.org/1999/xlink" content-type="arpha" xlink:type="simple">CC9742EC-1B78-543D-83BA-AF22E6EF7160</object-id><label>Figure 2.</label><caption><p>Geographic distribution of <italic><tp:taxon-name><tp:taxon-name-part taxon-name-part-type="genus" reg="Doselia">Doselia</tp:taxon-name-part></tp:taxon-name></italic>, including <italic><tp:taxon-name><tp:taxon-name-part taxon-name-part-type="genus" reg="Doselia">D.</tp:taxon-name-part><tp:taxon-name-part taxon-name-part-type="species" reg="galilensis">galilensis</tp:taxon-name-part></tp:taxon-name></italic> (green triangles).</p></caption><graphic xmlns:xlink="http://www.w3.org/1999/xlink" xlink:href="phytokeys-202-073_article-82101__-g002.jpg" position="float" orientation="portrait" xlink:type="simple" id="oo_718994.jpg"><uri content-type="original_file" xlink:type="simple">https://binary.pensoft.net/fig/718994</uri></graphic></fig><table-wrap id="T2" position="float" orientation="portrait"><label>Table 2.</label><caption><p>Morphological and geographical comparison of the four species assigned to <italic><tp:taxon-name><tp:taxon-name-part taxon-name-part-type="genus" reg="Doselia">Doselia</tp:taxon-name-part></tp:taxon-name></italic>.</p></caption><table id="TID0ESEBG" rules="all"><tbody><tr><th rowspan="1" colspan="1"/><th rowspan="1" colspan="1">
                    <italic>
                      <tp:taxon-name><tp:taxon-name-part taxon-name-part-type="genus" reg="Doselia">D.</tp:taxon-name-part><tp:taxon-name-part taxon-name-part-type="species" reg="epifita">epifita</tp:taxon-name-part></tp:taxon-name>
                    </italic>
                  </th><th rowspan="1" colspan="1">
                    <italic>
                      <tp:taxon-name><tp:taxon-name-part taxon-name-part-type="genus" reg="Doselia">D.</tp:taxon-name-part><tp:taxon-name-part taxon-name-part-type="species" reg="galilensis">galilensis</tp:taxon-name-part></tp:taxon-name>
                    </italic>
                  </th><th rowspan="1" colspan="1">
                    <italic>
                      <tp:taxon-name><tp:taxon-name-part taxon-name-part-type="genus" reg="Doselia">D.</tp:taxon-name-part><tp:taxon-name-part taxon-name-part-type="species" reg="huilensis">huilensis</tp:taxon-name-part></tp:taxon-name>
                    </italic>
                  </th><th rowspan="1" colspan="1">
                    <italic>
                      <tp:taxon-name><tp:taxon-name-part taxon-name-part-type="genus" reg="Doselia">D.</tp:taxon-name-part><tp:taxon-name-part taxon-name-part-type="species" reg="lopezii">lopezii</tp:taxon-name-part></tp:taxon-name>
                    </italic>
                  </th></tr><tr><td rowspan="1" colspan="1">
                    <bold>Distribution</bold>
                  </td><td rowspan="1" colspan="1">Napo, Pastaza (Ecuador), Putumayo, Caquetá (Colombia)</td><td rowspan="1" colspan="1">Boyacá, Santander, Tolima (Colombia)</td><td rowspan="1" colspan="1">Huila, Putumayo (Colombia)</td><td rowspan="1" colspan="1">Antioquia, Caldas, Risaralda, Valle del Cauca (Colombia)</td></tr><tr><td rowspan="1" colspan="1">
                    <bold>Elevation (m)</bold>
                  </td><td rowspan="1" colspan="1">500–1,500</td><td rowspan="1" colspan="1">1,500–2,300</td><td rowspan="1" colspan="1">2,200–2,300</td><td rowspan="1" colspan="1">1,700–2,100</td></tr><tr><td rowspan="1" colspan="1">
                    <bold>Leaf length × width (cm)</bold>
                  </td><td rowspan="1" colspan="1">11–25 × 6–12</td><td rowspan="1" colspan="1">9.2–17.5 × 6.4–8.4</td><td rowspan="1" colspan="1">9.0–16.7 × 4.6–11.7</td><td rowspan="1" colspan="1">14–22 × 4–9.8</td></tr><tr><td rowspan="1" colspan="1">
                    <bold>Leaf shape</bold>
                  </td><td rowspan="1" colspan="1">Obovate</td><td rowspan="1" colspan="1">Ovate to elliptic</td><td rowspan="1" colspan="1">Elliptic to broadly elliptic</td><td rowspan="1" colspan="1">Elliptic to broadly elliptic</td></tr><tr><td rowspan="1" colspan="1">
                    <bold>Mature leaf pubescence</bold>
                  </td><td rowspan="1" colspan="1">Sparsely pubescent on both surfaces with simple uniseriate trichomes</td><td rowspan="1" colspan="1">Sparsely pubescent on the main veins and margins with simple uniseriate trichomes, becoming glabrescent with age</td><td rowspan="1" colspan="1">Densely pubescent on both surfaces with simple uniseriate trichomes</td><td rowspan="1" colspan="1">Sparsely pubescent on both surfaces with simple uniseriate trichomes</td></tr><tr><td rowspan="1" colspan="1">
                    <bold>Peduncle length (cm)</bold>
                  </td><td rowspan="1" colspan="1">8.5–32.2</td><td rowspan="1" colspan="1">1.2–5.7(–32.5)</td><td rowspan="1" colspan="1">8.5–39</td><td rowspan="1" colspan="1">6–24(–39)</td></tr><tr><td rowspan="1" colspan="1">
                    <bold>Corolla shape</bold>
                  </td><td rowspan="1" colspan="1">Infundibuliform</td><td rowspan="1" colspan="1">Infundibuliform</td><td rowspan="1" colspan="1">Tubular-campanulate</td><td rowspan="1" colspan="1">Hypocrateriform</td></tr><tr><td rowspan="1" colspan="1">
                    <bold>Corolla length (cm)</bold>
                  </td><td rowspan="1" colspan="1">9–11</td><td rowspan="1" colspan="1">12–15</td><td rowspan="1" colspan="1">8.5–10</td><td rowspan="1" colspan="1">8–11</td></tr><tr><td rowspan="1" colspan="1">
                    <bold>Corolla lobe length × width (cm)</bold>
                  </td><td rowspan="1" colspan="1">3.4–4.2 × 2.5–3.3</td><td rowspan="1" colspan="1">3.2–3.8 × 2.8–3.1</td><td rowspan="1" colspan="1">2.3–3.3 × 1.6–1.7</td><td rowspan="1" colspan="1">3.2–3.9 × 3.7–4.1</td></tr><tr><td rowspan="1" colspan="1">
                    <bold>Anther position</bold>
                  </td><td rowspan="1" colspan="1">Included</td><td rowspan="1" colspan="1">Included</td><td rowspan="1" colspan="1">Exserted</td><td rowspan="1" colspan="1">Partially exserted</td></tr><tr><td rowspan="1" colspan="1">
                    <bold>Anther length (cm)</bold>
                  </td><td rowspan="1" colspan="1">1.6–2.7</td><td rowspan="1" colspan="1">1.6–2.1</td><td rowspan="1" colspan="1">1.4–1.9</td><td rowspan="1" colspan="1">1.9–2.2</td></tr></tbody></table></table-wrap></tp:treatment-sec><ref-list><ref id="B16"><mixed-citation xmlns:xlink="http://www.w3.org/1999/xlink" xlink:type="simple"><person-group><name name-style="western"><surname>Orejuela</surname><given-names>A</given-names></name><name name-style="western"><surname>Orozco</surname><given-names>CI</given-names></name><name name-style="western"><surname>Barboza</surname><given-names>G</given-names></name></person-group> (<year>2014</year>) <article-title>Three new species of <italic><tp:taxon-name><tp:taxon-name-part taxon-name-part-type="genus">Markea</tp:taxon-name-part></tp:taxon-name></italic> (<tp:taxon-name><tp:taxon-name-part taxon-name-part-type="family">Solanaceae</tp:taxon-name-part></tp:taxon-name>, <tp:taxon-name><tp:taxon-name-part taxon-name-part-type="tribe">Juanulloeae</tp:taxon-name-part></tp:taxon-name>) from Colombia.</article-title><source>Phytotaxa</source><volume>167</volume>(<issue>2</issue>): <fpage>151</fpage>–<lpage>165</lpage>. <ext-link xlink:type="simple" ext-link-type="doi" xlink:href="10.11646/phytotaxa.167.2.1">https://doi.org/10.11646/phytotaxa.167.2.1</ext-link></mixed-citation></ref><ref id="B6"><mixed-citation xmlns:xlink="http://www.w3.org/1999/xlink" xlink:type="simple"><person-group><name name-style="western"><surname>Hunziker</surname><given-names>A</given-names></name></person-group> (<year>1985</year>) <article-title>Estudios sobre <tp:taxon-name><tp:taxon-name-part taxon-name-part-type="family">Solanaceae</tp:taxon-name-part></tp:taxon-name> XX. <italic><tp:taxon-name><tp:taxon-name-part taxon-name-part-type="genus">Markea</tp:taxon-name-part><tp:taxon-name-part taxon-name-part-type="species">lopezii</tp:taxon-name-part></tp:taxon-name></italic>, nueva especie de Colombia.</article-title><source>Lorentzia</source><volume>5</volume>: <fpage>9</fpage>–<lpage>12</lpage>.</mixed-citation></ref><ref id="B9"><mixed-citation xmlns:xlink="http://www.w3.org/1999/xlink" xlink:type="simple">IUCN (<year>2022</year>) Guidelines for Using the IUCN Red List Categories and Criteria. Version 15. Prepared by the Standards and Petitions Committee. <ext-link xlink:type="simple" ext-link-type="uri" xlink:href="http://www.iucnredlist.org/documents/RedListGuidelines.pdf">http://www.iucnredlist.org/documents/RedListGuidelines.pdf</ext-link> [accessed: 1 February 2022]</mixed-citation></ref></ref-list></tp:taxon-treatment>
