# Supplementary material for: ﻿Monograph of Doselia (Solanaceae), a new hemiepiphytic genus endemic to the northern Andes
Source: PhytoKeys. 2022 Jul 26;202:73–96. doi: 10.3897/phytokeys.202.82101 (PMC9849014; doi:10.3897/phytokeys.202.82101)
Supplement: XML Treatment for Doselia lopezii [file phytokeys.202.82101-treatment5.xml]

<!DOCTYPE tp:taxon-treatment
  PUBLIC "-//TaxonX//DTD Taxonomic Treatment Publishing DTD v0 20100105//EN" "tax-treatment-NSO.dtd">
<tp:taxon-treatment xmlns:tp="http://www.plazi.org/taxpub"><tp:treatment-meta><kwd-group><label>Taxon classification</label><kwd>
              <named-content content-type="kingdom">Plantae</named-content>
            </kwd><kwd>
              <named-content content-type="order">Solanales</named-content>
            </kwd><kwd>
              <named-content content-type="family">Solanaceae</named-content>
            </kwd></kwd-group><mixed-citation publication-type="journal"><person-group><name><surname>Orejuela</surname><given-names>Andrés</given-names></name><name><surname>Villanueva</surname><given-names>Boris</given-names></name><name><surname>Orozco</surname><given-names>Clara Inés</given-names></name><name><surname>Knapp</surname><given-names>Sandra</given-names></name><name><surname>Särkinen</surname><given-names>Tiina</given-names></name></person-group><article-title>﻿Monograph of <italic><tp:taxon-name><tp:taxon-name-part taxon-name-part-type="genus" reg="Doselia">Doselia</tp:taxon-name-part></tp:taxon-name></italic> (<tp:taxon-name><tp:taxon-name-part taxon-name-part-type="family">Solanaceae</tp:taxon-name-part></tp:taxon-name>), a new hemiepiphytic genus endemic to the northern Andes</article-title><source>PhytoKeys</source><day>26</day><month>07</month><year>2022</year><volume>202</volume><fpage>73</fpage><lpage>96</lpage><pub-id pub-id-type="doi">10.3897/phytokeys.202.82101</pub-id></mixed-citation></tp:treatment-meta><tp:nomenclature><label>﻿4.</label><tp:taxon-name>
            <object-id xmlns:xlink="http://www.w3.org/1999/xlink" content-type="arpha" xlink:type="simple">60E31747-35C0-55E1-8770-778AB5AF5CCE</object-id>
            <tp:taxon-name-part taxon-name-part-type="genus" reg="Doselia">Doselia</tp:taxon-name-part>
            <tp:taxon-name-part taxon-name-part-type="species" reg="lopezii">lopezii</tp:taxon-name-part>
            <object-id xmlns:xlink="http://www.w3.org/1999/xlink" content-type="ipni" xlink:type="simple">urn:lsid:ipni.org:names:77302332-1</object-id>
          </tp:taxon-name><tp:taxon-authority>(Hunz.) A. Orejuela &amp; Särkinen</tp:taxon-authority><tp:taxon-status xmlns:xlink="http://www.w3.org/1999/xlink" xlink:type="simple">comb. nov.</tp:taxon-status><xref ref-type="fig" rid="F1">Figs 1F–H</xref><xref ref-type="fig" rid="F7">, 7</xref><tp:nomenclature-citation-list><tp:nomenclature-citation><tp:taxon-name>
                <tp:taxon-name-part taxon-name-part-type="genus" reg="Markea">Markea</tp:taxon-name-part>
                <tp:taxon-name-part taxon-name-part-type="species" reg="lopezii">lopezii</tp:taxon-name-part>
              </tp:taxon-name><comment>Hunz., Lorentzia 5: 9. 1985. Type. Colombia. Valle: Cuenca del Rio Cali, cercanías de Peñas Blancas, 10–11 Jan 1963 (fl), <italic>M. López-Figueiras 8208</italic> (holotype [two sheets]: US! [00385918, acc. # 2451166; 00385936, acc. # 24511165]).</comment></tp:nomenclature-citation></tp:nomenclature-citation-list></tp:nomenclature><tp:treatment-sec sec-type="material" id="SECID0ES1BG"><title>Type.</title><p>Based on <italic><tp:taxon-name><tp:taxon-name-part taxon-name-part-type="genus" reg="Markea">Markea</tp:taxon-name-part><tp:taxon-name-part taxon-name-part-type="species" reg="lopezii">lopezii</tp:taxon-name-part></tp:taxon-name></italic> Hunz.</p></tp:treatment-sec><tp:treatment-sec sec-type="description" id="SECID0ED2BG"><title>Description.</title><p>Hemipiphytic liana with adventitious roots. Stems sparsely pubescent with simple, uniseriate 4–8-celled, hyaline ochre trichomes 0.5–1.2 mm long, with deciduous apex and a persistent multicellular base giving the surface a tuberculate appearance, stems glabrescent with age. Leaves tightly clustered towards the branch tips, (7–)10–22 cm long, 4–9.8 cm wide, elliptic to broadly elliptic, sparsely pubescent with simple uniseriate 4–7-celled hyaline trichomes 0.8–1.2 mm long on both sides; major veins 4–6 pairs, slightly raised abaxially; base cuneate, slightly asymmetric; margins entire; apex acute to acuminate; petiole (7–)10–19(–25) mm long, densely pubescent with simple trichomes as on the leaves. Inflorescence axillary, simple, ebracteate, 7–35(–50) cm long, ~2–5-flowered, densely pubescent with simple, uniseriate trichomes like those on stems; peduncle 6–24(–39) cm long; pedicels 0.8–1.7(–3.0) cm long, distally winged and thickened. Calyx 3.8–5.6 cm long, 1.4–1.9 cm wide, green, sometimes tinged with purple, densely pubescent with simple, uniseriate trichomes like those on leaves; tube 8–9 mm long; lobes flat, 3.5–4.4 cm long, 1.2–1.4 cm wide, long-triangular, apically long-acuminate, green or green with purple margins, sparsely pubescent with simple uniseriate trichomes on the abaxial side. Corolla 8–11 cm long, the inner corolla diameter 2.5–2.8 cm, hypocrateriform; tube 7–10 cm long, orange and tinged with purple in the throat internally, glabrous; lobes 3.2–3.9 cm long, 3.7–4.1 cm wide, triangular, orange, spreading to slightly reflexed at anthesis, the margins flat and entire, the apex acute, glabrous or with a few minute trichomes along the veins. Stamens 7–8.6 cm long, partially exserted beyond the mouth of corolla tube; filaments 5.3–6.1 cm long, adnate at 1.0–1.3 cm from the base of the corolla tube, purple-tinged, densely pubescent with simple 6–10-celled uniseriate trichomes at the insertion point; anthers 1.9–2.2 cm long, 1.4–1.8 mm wide. Ovary ca. 7.5 mm long, ca. 2.9 mm wide, yellow, glabrous; style 7.9–8.8 cm long, glabrous; stigma clavate. Fruit 2.7–3.2 cm long, 1.5–3.3 cm wide, light green; fruiting calyx persistent, accrescent and fully covering the fruit, the lobes 3–3.3 cm long, 1.2–1.4 cm wide. Seeds numerous, 2.2–2.7 mm long, 1–1.3 mm wide, ochre when fresh, brown when dry, the testa reticulate, the testal cells rectangular in outline. Chromosome number not known.</p></tp:treatment-sec><tp:treatment-sec sec-type="distribution" id="SECID0EI2BG"><title>Distribution</title><p>(Fig. <xref ref-type="fig" rid="F2">2</xref>). <italic><tp:taxon-name><tp:taxon-name-part taxon-name-part-type="genus" reg="Doselia">Doselia</tp:taxon-name-part><tp:taxon-name-part taxon-name-part-type="species" reg="lopezii">lopezii</tp:taxon-name-part></tp:taxon-name></italic> is endemic to the pre-montane forests of the Colombian Andes in the departments of Antioquia, Caldas, Valle del Cauca and Risaralda.</p></tp:treatment-sec><tp:treatment-sec sec-type="ecology" id="SECID0E42BG"><title>Ecology.</title><p>Mid-elevation moist forests from 1,700 to 2,100 m elevation.</p></tp:treatment-sec><tp:treatment-sec sec-type="Preliminary conservation status" id="SECID0EC3BG"><title>Preliminary conservation status</title><p>(<xref ref-type="bibr" rid="B9">IUCN 2022</xref>). <italic><tp:taxon-name><tp:taxon-name-part taxon-name-part-type="genus" reg="Doselia">Doselia</tp:taxon-name-part><tp:taxon-name-part taxon-name-part-type="species" reg="lopezii">lopezii</tp:taxon-name-part></tp:taxon-name></italic> is classified as vulnerable (<abbrev xmlns:xlink="http://www.w3.org/1999/xlink" xlink:title="vulnerable" id="ABBRID0EX3BG" xlink:type="simple">VU</abbrev>) according to the B1a criterion with an <abbrev xmlns:xlink="http://www.w3.org/1999/xlink" xlink:title="Extent of Occurrence" id="ABBRID0E23BG" xlink:type="simple">EOO</abbrev> of ca. 6,000 km<sup>2</sup>. The area where it is distributed is severely fragmented and the species is known from fewer than ten localities..</p></tp:treatment-sec><tp:treatment-sec sec-type="discussion" id="SECID0EB4BG"><title>Discussion.</title><p><italic><tp:taxon-name><tp:taxon-name-part taxon-name-part-type="genus" reg="Doselia">Doselia</tp:taxon-name-part><tp:taxon-name-part taxon-name-part-type="species" reg="lopezii">lopezii</tp:taxon-name-part></tp:taxon-name></italic> is the type species of the genus and the easiest species to recognise on account of its showy flowers with large orange corollas (Table <xref ref-type="table" rid="T2">2</xref>; Fig. <xref ref-type="fig" rid="F1">1F, G</xref>). <italic><tp:taxon-name><tp:taxon-name-part taxon-name-part-type="genus" reg="Doselia">Doselia</tp:taxon-name-part><tp:taxon-name-part taxon-name-part-type="species" reg="lopezii">lopezii</tp:taxon-name-part></tp:taxon-name></italic> has anomalous and apparently unique pollen in the genus with prominent spiny supratectal processes (<xref ref-type="bibr" rid="B18">Persson et al. 1994</xref>). Preliminary observations in <italic><tp:taxon-name><tp:taxon-name-part taxon-name-part-type="genus" reg="Doselia">D.</tp:taxon-name-part><tp:taxon-name-part taxon-name-part-type="species" reg="huilensis">huilensis</tp:taxon-name-part></tp:taxon-name></italic> (<xref ref-type="bibr" rid="B16">Orejuela et al. 2014</xref>) and specimens of <italic><tp:taxon-name><tp:taxon-name-part taxon-name-part-type="genus" reg="Doselia">D.</tp:taxon-name-part><tp:taxon-name-part taxon-name-part-type="species" reg="epifita">epifita</tp:taxon-name-part></tp:taxon-name></italic> examined by Hunziker (1997, as <italic><tp:taxon-name><tp:taxon-name-part taxon-name-part-type="genus" reg="Markea">M.</tp:taxon-name-part><tp:taxon-name-part taxon-name-part-type="species" reg="lopezii">lopezii</tp:taxon-name-part></tp:taxon-name></italic>) indicate that the pollen of these two species lack these spiny supratectal processes.</p></tp:treatment-sec><tp:treatment-sec sec-type="material" id="SECID0EO6BG"><title>Specimens examined.</title><p>Colombia. <bold>Antioquia</bold>: Medellín– Puerto Triunfo, Cocorna, ca. 5 km E of Cocorna Peaje, Quebrada El Biadal, <named-content xmlns:xlink="http://www.w3.org/1999/xlink" content-type="dwc:verbatimCoordinates" xlink:type="simple"><named-content content-type="geo-json" specific-use="{&#34;type&#34;:&#34;Point&#34;,&#34;coordinates&#34;:[-75.166667,6.000000]}" id="NCID0EZ6BG" xlink:type="simple">6°N, 75°10´W</named-content></named-content>, 1,830 m, 23 Nov 1983 (fl), <italic>Juncosa 1400</italic> (JAUM); Pulperies 6000, Jul 1880 (fl), <italic>Kalbreyer 1638</italic> (K, MO). <bold>Caldas</bold>: Municipio Samaná, corregimiento Florencia, Vereda San Vicente, sector río Claro - Sierra Morena, Parque Nacional Natural Selva de Florencia, <named-content xmlns:xlink="http://www.w3.org/1999/xlink" content-type="dwc:verbatimCoordinates" xlink:type="simple"><named-content content-type="geo-json" specific-use="{&#34;type&#34;:&#34;Point&#34;,&#34;coordinates&#34;:[-75.061111,5.522500]}" id="NCID0EIAAI" xlink:type="simple">5°31'21"N, 75°3'40"W</named-content></named-content>, 1,840 m, 2 Oct 2012 (fl), <italic>Betancur et al. 16698</italic> (COL). <bold>Risaralda</bold>: Municipio de Pueblo Rico, en cercanías de los límites con el PNN Tatamá, Reserva Santuario-Tatamá, <named-content xmlns:xlink="http://www.w3.org/1999/xlink" content-type="dwc:verbatimCoordinates" xlink:type="simple"><named-content content-type="geo-json" specific-use="{&#34;type&#34;:&#34;Point&#34;,&#34;coordinates&#34;:[-76.021250,5.184194]}" id="NCID0EUAAI" xlink:type="simple">5°11'03.1"N, 76°01'16.5"W</named-content></named-content>, 1821 m, 18 Mar 2022 (fl), <italic>Orejuela et al. 3849</italic> (<named-content xmlns:xlink="http://www.w3.org/1999/xlink" content-type="dwc:institutional_code" xlink:title="Herbario del Jardín Botánico de Bogotá" xlink:href="http://grbio.org/institution/jard%C3%ADn-bot%C3%A1nico" xlink:type="simple">JBB</named-content>). <bold>Valle del Cauca</bold>: Finca Torremolinos, km 22, carretera entre Cali y Buenaventura, cordillera occidental, vertiente occidental, 1,800 m, 13 Oct 1982 (fl), <italic>Albert de Escobar et al. 2678</italic> (HUA); km 18, vía Cali–Buenaventura, chemin lateral, 1,920 m, 8 Mar 1997 (fl), <italic>Billiet &amp; Jadin 6904</italic> (MO); Estación Microondas Tokio, 8 km W of Queremal (along old road to Buenaventura), <named-content xmlns:xlink="http://www.w3.org/1999/xlink" content-type="dwc:verbatimCoordinates" xlink:type="simple"><named-content content-type="geo-json" specific-use="{&#34;type&#34;:&#34;Point&#34;,&#34;coordinates&#34;:[-76.750000,2.450000]}" id="NCID0EIBAI" xlink:type="simple">2°27'00"N, 76°45'00"W</named-content></named-content>, 26 Sep 1980 (fl), <italic>Croat 50164</italic> (MO); Hoya del río Dígua, Quebrada del San Juan, subiendo a Paragüita desde Queremal, <named-content xmlns:xlink="http://www.w3.org/1999/xlink" content-type="dwc:verbatimCoordinates" xlink:type="simple"><named-content content-type="geo-json" specific-use="{&#34;type&#34;:&#34;Point&#34;,&#34;coordinates&#34;:[-76.711667,3.535833]}" id="NCID0ESBAI" xlink:type="simple">3°32'09"N, 76°42'42"W</named-content></named-content>, 1,570–1,740 m, 17 Mar 1947 (fl), <italic>Cuatrecasas 23830</italic> (F); Hacienda Tokio, wet montane forest behind microwave tower ca. 10 km S of Queremal, <named-content xmlns:xlink="http://www.w3.org/1999/xlink" content-type="dwc:verbatimCoordinates" xlink:type="simple"><named-content content-type="geo-json" specific-use="{&#34;type&#34;:&#34;Point&#34;,&#34;coordinates&#34;:[-76.700000,3.500000]}" id="NCID0E3BAI" xlink:type="simple">3°30'00"N, 76°42'00"W</named-content></named-content>, 2,000 m, 26 Feb 1983 (fl), <italic>Gentry et al. 40820</italic> (MO); La Cumbre, vereda La Sofía, corregimiento de Bitaco, Cerro de Yumbillo, cordillera occidental, vertiente occidental, 1,850 m, 6 Dec 1988 (fl), <italic>Klimkiewicz &amp; Cabrera 275</italic> (CUVC); Cuenca del río Cali, cercanías de Peñas Blancas, <named-content xmlns:xlink="http://www.w3.org/1999/xlink" content-type="dwc:verbatimCoordinates" xlink:type="simple"><named-content content-type="geo-json" specific-use="{&#34;type&#34;:&#34;Point&#34;,&#34;coordinates&#34;:[-76.641111,3.436111]}" id="NCID0EICAI" xlink:type="simple">3°26'10"N, 76°38'28"W</named-content></named-content>, 10 Jan 1963 (fl), <italic>López-Filgueiras 8208</italic> (US); La Cumbre, corregimiento de Bitaco, vereda Chicoral, <named-content xmlns:xlink="http://www.w3.org/1999/xlink" content-type="dwc:verbatimCoordinates" xlink:type="simple"><named-content content-type="geo-json" specific-use="{&#34;type&#34;:&#34;Point&#34;,&#34;coordinates&#34;:[-76.584167,3.565556]}" id="NCID0ESCAI" xlink:type="simple">3°33'56"N, 76°35'3"W</named-content></named-content>, 2,020 m, 23 Jul 2003 (fl), <italic>Mendoza et al. 15275</italic> (FMB); km 18, vía Cali–Buenaventura, vereda Dapa, Finca Zíngara, 1,800 m, 6 Nov 2009 (fl), <italic>Orejuela 59</italic> (COL); vía Cali–Dagua, km 23, Reserva Privada El Refugio, 4 Nov 2011 (fl), <italic>Orejuela &amp; Calderón-Sáenz 170</italic> (COL); Vía Cali-Dagua, km 23, Reserva Privada El Refugio, <named-content xmlns:xlink="http://www.w3.org/1999/xlink" content-type="dwc:verbatimCoordinates" xlink:type="simple"><named-content content-type="geo-json" specific-use="{&#34;type&#34;:&#34;Point&#34;,&#34;coordinates&#34;:[-76.615556,3.533889]}" id="NCID0EADAI" xlink:type="simple">3°32'02"N, 76°36'56"W</named-content></named-content>, 1,870 m, 13 Feb 2014 (fl), <italic>Orejuela et al. 727</italic> (COL, <named-content xmlns:xlink="http://www.w3.org/1999/xlink" content-type="dwc:institutional_code" xlink:title="Herbario del Jardín Botánico de Bogotá" xlink:href="http://grbio.org/institution/jard%C3%ADn-bot%C3%A1nico" xlink:type="simple">JBB</named-content>).</p></tp:treatment-sec><tp:treatment-sec><!--Section generated to contain objects referenced in tp:taxon-treatment.--><fig id="F1" position="float" orientation="portrait"><object-id xmlns:xlink="http://www.w3.org/1999/xlink" content-type="doi" xlink:type="simple">10.3897/phytokeys.202.82101.figure1</object-id><object-id xmlns:xlink="http://www.w3.org/1999/xlink" content-type="arpha" xlink:type="simple">206DD440-D100-5F39-AFB8-3FD67A8CDC1E</object-id><label>Figure 1.</label><caption><p><italic><tp:taxon-name><tp:taxon-name-part taxon-name-part-type="genus" reg="Doselia">Doselia</tp:taxon-name-part></tp:taxon-name></italic> A.Orejuela &amp; Särkinen <bold>A</bold> pseudoverticillate leaves in <italic><tp:taxon-name><tp:taxon-name-part taxon-name-part-type="genus" reg="Doselia">D.</tp:taxon-name-part><tp:taxon-name-part taxon-name-part-type="species" reg="epifita">epifita</tp:taxon-name-part></tp:taxon-name></italic><bold>B</bold> infundibuliform cream-purplish corolla of <italic><tp:taxon-name><tp:taxon-name-part taxon-name-part-type="genus" reg="Doselia">D.</tp:taxon-name-part><tp:taxon-name-part taxon-name-part-type="species" reg="epifita">epifita</tp:taxon-name-part></tp:taxon-name></italic><bold>C</bold> infundibuliform greenish-white corolla with subtle purple veins of <italic><tp:taxon-name><tp:taxon-name-part taxon-name-part-type="genus" reg="Doselia">D.</tp:taxon-name-part><tp:taxon-name-part taxon-name-part-type="species" reg="galilensis">galilensis</tp:taxon-name-part></tp:taxon-name></italic><bold>D</bold> tubular-campanulate yellowish-green corolla of <italic><tp:taxon-name><tp:taxon-name-part taxon-name-part-type="genus" reg="Doselia">D.</tp:taxon-name-part><tp:taxon-name-part taxon-name-part-type="species" reg="huilensis">huilensis</tp:taxon-name-part></tp:taxon-name></italic> with strong purple-tinged reticulation along major and minor veins <bold>E</bold> developing fruit in <italic><tp:taxon-name><tp:taxon-name-part taxon-name-part-type="genus" reg="Doselia">D.</tp:taxon-name-part><tp:taxon-name-part taxon-name-part-type="species" reg="huilensis">huilensis</tp:taxon-name-part></tp:taxon-name></italic><bold>F</bold> hypocrateriform orange corollas in <italic><tp:taxon-name><tp:taxon-name-part taxon-name-part-type="genus" reg="Doselia">D.</tp:taxon-name-part><tp:taxon-name-part taxon-name-part-type="species" reg="lopezii">lopezii</tp:taxon-name-part></tp:taxon-name></italic><bold>G</bold> pendent long flowering branches in <italic><tp:taxon-name><tp:taxon-name-part taxon-name-part-type="genus" reg="Doselia">D.</tp:taxon-name-part><tp:taxon-name-part taxon-name-part-type="species" reg="lopezii">lopezii</tp:taxon-name-part></tp:taxon-name></italic> with clustered leaves and orange corollas in frontal view <bold>H</bold> developing fruit in <italic><tp:taxon-name><tp:taxon-name-part taxon-name-part-type="genus" reg="Doselia">D.</tp:taxon-name-part><tp:taxon-name-part taxon-name-part-type="species" reg="lopezii">lopezii</tp:taxon-name-part></tp:taxon-name></italic> with a nectariferous disc at the base (Vouchers: <bold>A</bold><italic>Orozco et al. 3876</italic> (COL), <bold>B</bold> no voucher, <bold>C</bold><italic>Corrales et al. 917</italic> (<abbrev xmlns:xlink="http://www.w3.org/1999/xlink" xlink:title="Herbario del Jardín Botánico de Bogotá" id="ABBRID0EDLAE" xlink:type="simple">JBB</abbrev>, <abbrev xmlns:xlink="http://www.w3.org/1999/xlink" xlink:title="Universidad del Tolima herbarium" id="ABBRID0EHLAE" xlink:type="simple">TOLI</abbrev>), <bold>D</bold><italic>Coral 34</italic> (HEEA), <bold>E</bold><italic>Orejuela &amp; Vélez-Puerta</italic> 112 (COL) <bold>F</bold><italic>Orejuela et al. 727</italic> (<abbrev xmlns:xlink="http://www.w3.org/1999/xlink" xlink:title="Herbario del Jardín Botánico de Bogotá" id="ABBRID0EXLAE" xlink:type="simple">JBB</abbrev>) <bold>G</bold> no voucher <bold>H</bold><italic>Orejuela &amp; Calderon 170</italic> (COL): photos by Alistair Hay, Andreas Kay, Andrés Orejuela, Boris Villanueva, Brayan Coral, and Eduardo Calderon.</p></caption><graphic xmlns:xlink="http://www.w3.org/1999/xlink" xlink:href="phytokeys-202-073_article-82101__-g001.jpg" position="float" orientation="portrait" xlink:type="simple" id="oo_718993.jpg"><uri content-type="original_file" xlink:type="simple">https://binary.pensoft.net/fig/718993</uri></graphic></fig><fig id="F7" position="float" orientation="portrait"><object-id xmlns:xlink="http://www.w3.org/1999/xlink" content-type="doi" xlink:type="simple">10.3897/phytokeys.202.82101.figure7</object-id><object-id xmlns:xlink="http://www.w3.org/1999/xlink" content-type="arpha" xlink:type="simple">324397E1-7979-5C51-AD03-DE3BF9261E3B</object-id><label>Figure 7.</label><caption><p><italic><tp:taxon-name><tp:taxon-name-part taxon-name-part-type="genus" reg="Doselia">Doselia</tp:taxon-name-part><tp:taxon-name-part taxon-name-part-type="species" reg="lopezii">lopezii</tp:taxon-name-part></tp:taxon-name></italic><bold>A</bold> branch with clustered leaves and an inflorescence axis <bold>B</bold> trichomes on leaves <bold>C</bold> trichomes on the calyx <bold>D</bold> trichomes at the filament insertion point <bold>E</bold> flower at anthesis <bold>F</bold> dissected corolla showing partially exserted stamens <bold>G</bold> stamen in lateral view <bold>H</bold> detail of a stamen showing the insertion of the filament <bold>I</bold> detail of the stigma <bold>J</bold> fruit with an accrescent calyx with two calyx lobes removed (<bold>A–I</bold><italic>López Filgueiras 8208</italic>: Drawing by Nidia Flury, first published in <xref ref-type="bibr" rid="B6">Hunziker (1985)</xref>, reproduced with permission, the original drawing was edited by Omar Bernal and the fruit drawn by Humberto Mendoza).</p></caption><graphic xmlns:xlink="http://www.w3.org/1999/xlink" xlink:href="phytokeys-202-073_article-82101__-g007.jpg" position="float" orientation="portrait" xlink:type="simple" id="oo_718999.jpg"><uri content-type="original_file" xlink:type="simple">https://binary.pensoft.net/fig/718999</uri></graphic></fig><fig id="F2" position="float" orientation="portrait"><object-id xmlns:xlink="http://www.w3.org/1999/xlink" content-type="doi" xlink:type="simple">10.3897/phytokeys.202.82101.figure2</object-id><object-id xmlns:xlink="http://www.w3.org/1999/xlink" content-type="arpha" xlink:type="simple">CC9742EC-1B78-543D-83BA-AF22E6EF7160</object-id><label>Figure 2.</label><caption><p>Geographic distribution of <italic><tp:taxon-name><tp:taxon-name-part taxon-name-part-type="genus" reg="Doselia">Doselia</tp:taxon-name-part></tp:taxon-name></italic>, including <italic><tp:taxon-name><tp:taxon-name-part taxon-name-part-type="genus" reg="Doselia">D.</tp:taxon-name-part><tp:taxon-name-part taxon-name-part-type="species" reg="galilensis">galilensis</tp:taxon-name-part></tp:taxon-name></italic> (green triangles).</p></caption><graphic xmlns:xlink="http://www.w3.org/1999/xlink" xlink:href="phytokeys-202-073_article-82101__-g002.jpg" position="float" orientation="portrait" xlink:type="simple" id="oo_718994.jpg"><uri content-type="original_file" xlink:type="simple">https://binary.pensoft.net/fig/718994</uri></graphic></fig><table-wrap id="T2" position="float" orientation="portrait"><label>Table 2.</label><caption><p>Morphological and geographical comparison of the four species assigned to <italic><tp:taxon-name><tp:taxon-name-part taxon-name-part-type="genus" reg="Doselia">Doselia</tp:taxon-name-part></tp:taxon-name></italic>.</p></caption><table id="TID0ESEBG" rules="all"><tbody><tr><th rowspan="1" colspan="1"/><th rowspan="1" colspan="1">
                    <italic>
                      <tp:taxon-name><tp:taxon-name-part taxon-name-part-type="genus" reg="Doselia">D.</tp:taxon-name-part><tp:taxon-name-part taxon-name-part-type="species" reg="epifita">epifita</tp:taxon-name-part></tp:taxon-name>
                    </italic>
                  </th><th rowspan="1" colspan="1">
                    <italic>
                      <tp:taxon-name><tp:taxon-name-part taxon-name-part-type="genus" reg="Doselia">D.</tp:taxon-name-part><tp:taxon-name-part taxon-name-part-type="species" reg="galilensis">galilensis</tp:taxon-name-part></tp:taxon-name>
                    </italic>
                  </th><th rowspan="1" colspan="1">
                    <italic>
                      <tp:taxon-name><tp:taxon-name-part taxon-name-part-type="genus" reg="Doselia">D.</tp:taxon-name-part><tp:taxon-name-part taxon-name-part-type="species" reg="huilensis">huilensis</tp:taxon-name-part></tp:taxon-name>
                    </italic>
                  </th><th rowspan="1" colspan="1">
                    <italic>
                      <tp:taxon-name><tp:taxon-name-part taxon-name-part-type="genus" reg="Doselia">D.</tp:taxon-name-part><tp:taxon-name-part taxon-name-part-type="species" reg="lopezii">lopezii</tp:taxon-name-part></tp:taxon-name>
                    </italic>
                  </th></tr><tr><td rowspan="1" colspan="1">
                    <bold>Distribution</bold>
                  </td><td rowspan="1" colspan="1">Napo, Pastaza (Ecuador), Putumayo, Caquetá (Colombia)</td><td rowspan="1" colspan="1">Boyacá, Santander, Tolima (Colombia)</td><td rowspan="1" colspan="1">Huila, Putumayo (Colombia)</td><td rowspan="1" colspan="1">Antioquia, Caldas, Risaralda, Valle del Cauca (Colombia)</td></tr><tr><td rowspan="1" colspan="1">
                    <bold>Elevation (m)</bold>
                  </td><td rowspan="1" colspan="1">500–1,500</td><td rowspan="1" colspan="1">1,500–2,300</td><td rowspan="1" colspan="1">2,200–2,300</td><td rowspan="1" colspan="1">1,700–2,100</td></tr><tr><td rowspan="1" colspan="1">
                    <bold>Leaf length × width (cm)</bold>
                  </td><td rowspan="1" colspan="1">11–25 × 6–12</td><td rowspan="1" colspan="1">9.2–17.5 × 6.4–8.4</td><td rowspan="1" colspan="1">9.0–16.7 × 4.6–11.7</td><td rowspan="1" colspan="1">14–22 × 4–9.8</td></tr><tr><td rowspan="1" colspan="1">
                    <bold>Leaf shape</bold>
                  </td><td rowspan="1" colspan="1">Obovate</td><td rowspan="1" colspan="1">Ovate to elliptic</td><td rowspan="1" colspan="1">Elliptic to broadly elliptic</td><td rowspan="1" colspan="1">Elliptic to broadly elliptic</td></tr><tr><td rowspan="1" colspan="1">
                    <bold>Mature leaf pubescence</bold>
                  </td><td rowspan="1" colspan="1">Sparsely pubescent on both surfaces with simple uniseriate trichomes</td><td rowspan="1" colspan="1">Sparsely pubescent on the main veins and margins with simple uniseriate trichomes, becoming glabrescent with age</td><td rowspan="1" colspan="1">Densely pubescent on both surfaces with simple uniseriate trichomes</td><td rowspan="1" colspan="1">Sparsely pubescent on both surfaces with simple uniseriate trichomes</td></tr><tr><td rowspan="1" colspan="1">
                    <bold>Peduncle length (cm)</bold>
                  </td><td rowspan="1" colspan="1">8.5–32.2</td><td rowspan="1" colspan="1">1.2–5.7(–32.5)</td><td rowspan="1" colspan="1">8.5–39</td><td rowspan="1" colspan="1">6–24(–39)</td></tr><tr><td rowspan="1" colspan="1">
                    <bold>Corolla shape</bold>
                  </td><td rowspan="1" colspan="1">Infundibuliform</td><td rowspan="1" colspan="1">Infundibuliform</td><td rowspan="1" colspan="1">Tubular-campanulate</td><td rowspan="1" colspan="1">Hypocrateriform</td></tr><tr><td rowspan="1" colspan="1">
                    <bold>Corolla length (cm)</bold>
                  </td><td rowspan="1" colspan="1">9–11</td><td rowspan="1" colspan="1">12–15</td><td rowspan="1" colspan="1">8.5–10</td><td rowspan="1" colspan="1">8–11</td></tr><tr><td rowspan="1" colspan="1">
                    <bold>Corolla lobe length × width (cm)</bold>
                  </td><td rowspan="1" colspan="1">3.4–4.2 × 2.5–3.3</td><td rowspan="1" colspan="1">3.2–3.8 × 2.8–3.1</td><td rowspan="1" colspan="1">2.3–3.3 × 1.6–1.7</td><td rowspan="1" colspan="1">3.2–3.9 × 3.7–4.1</td></tr><tr><td rowspan="1" colspan="1">
                    <bold>Anther position</bold>
                  </td><td rowspan="1" colspan="1">Included</td><td rowspan="1" colspan="1">Included</td><td rowspan="1" colspan="1">Exserted</td><td rowspan="1" colspan="1">Partially exserted</td></tr><tr><td rowspan="1" colspan="1">
                    <bold>Anther length (cm)</bold>
                  </td><td rowspan="1" colspan="1">1.6–2.7</td><td rowspan="1" colspan="1">1.6–2.1</td><td rowspan="1" colspan="1">1.4–1.9</td><td rowspan="1" colspan="1">1.9–2.2</td></tr></tbody></table></table-wrap></tp:treatment-sec><ref-list><ref id="B6"><mixed-citation xmlns:xlink="http://www.w3.org/1999/xlink" xlink:type="simple"><person-group><name name-style="western"><surname>Hunziker</surname><given-names>A</given-names></name></person-group> (<year>1985</year>) <article-title>Estudios sobre <tp:taxon-name><tp:taxon-name-part taxon-name-part-type="family">Solanaceae</tp:taxon-name-part></tp:taxon-name> XX. <italic><tp:taxon-name><tp:taxon-name-part taxon-name-part-type="genus">Markea</tp:taxon-name-part><tp:taxon-name-part taxon-name-part-type="species">lopezii</tp:taxon-name-part></tp:taxon-name></italic>, nueva especie de Colombia.</article-title><source>Lorentzia</source><volume>5</volume>: <fpage>9</fpage>–<lpage>12</lpage>.</mixed-citation></ref><ref id="B9"><mixed-citation xmlns:xlink="http://www.w3.org/1999/xlink" xlink:type="simple">IUCN (<year>2022</year>) Guidelines for Using the IUCN Red List Categories and Criteria. Version 15. Prepared by the Standards and Petitions Committee. <ext-link xlink:type="simple" ext-link-type="uri" xlink:href="http://www.iucnredlist.org/documents/RedListGuidelines.pdf">http://www.iucnredlist.org/documents/RedListGuidelines.pdf</ext-link> [accessed: 1 February 2022]</mixed-citation></ref><ref id="B18"><mixed-citation xmlns:xlink="http://www.w3.org/1999/xlink" xlink:type="simple"><person-group><name name-style="western"><surname>Persson</surname><given-names>V</given-names></name><name name-style="western"><surname>Knapp</surname><given-names>S</given-names></name><name name-style="western"><surname>Blackmore</surname><given-names>S</given-names></name></person-group> (<year>1994</year>) <article-title>Pollen morphology and systematics of tribe <tp:taxon-name><tp:taxon-name-part taxon-name-part-type="tribe">Juanulloeae</tp:taxon-name-part></tp:taxon-name> AT Hunziker (<tp:taxon-name><tp:taxon-name-part taxon-name-part-type="family">Solanaceae</tp:taxon-name-part></tp:taxon-name>).</article-title><source>Review of Palaeobotany and Palynology</source><volume>83</volume>(<issue>1–3</issue>): <fpage>1</fpage>–<lpage>30</lpage>. <ext-link xlink:type="simple" ext-link-type="doi" xlink:href="10.1016/0034-6667(94)90054-X">https://doi.org/10.1016/0034-6667(94)90054-X</ext-link></mixed-citation></ref><ref id="B16"><mixed-citation xmlns:xlink="http://www.w3.org/1999/xlink" xlink:type="simple"><person-group><name name-style="western"><surname>Orejuela</surname><given-names>A</given-names></name><name name-style="western"><surname>Orozco</surname><given-names>CI</given-names></name><name name-style="western"><surname>Barboza</surname><given-names>G</given-names></name></person-group> (<year>2014</year>) <article-title>Three new species of <italic><tp:taxon-name><tp:taxon-name-part taxon-name-part-type="genus">Markea</tp:taxon-name-part></tp:taxon-name></italic> (<tp:taxon-name><tp:taxon-name-part taxon-name-part-type="family">Solanaceae</tp:taxon-name-part></tp:taxon-name>, <tp:taxon-name><tp:taxon-name-part taxon-name-part-type="tribe">Juanulloeae</tp:taxon-name-part></tp:taxon-name>) from Colombia.</article-title><source>Phytotaxa</source><volume>167</volume>(<issue>2</issue>): <fpage>151</fpage>–<lpage>165</lpage>. <ext-link xlink:type="simple" ext-link-type="doi" xlink:href="10.11646/phytotaxa.167.2.1">https://doi.org/10.11646/phytotaxa.167.2.1</ext-link></mixed-citation></ref></ref-list></tp:taxon-treatment>
